# Supplementary material for: Enantioselective Rh(I)-Catalyzed C–H Arylation of Ferroceneformaldehydes
Source: ACS Cent Sci. 2023 Sep 28;9(11):2036–43. doi: 10.1021/acscentsci.3c00748 (PMC10683487; doi:10.1021/acscentsci.3c00748)
Supplement: Supplementary file 2 — oc3c00748_si_002.cif [file oc3c00748_si_002.cif]

 
data_mo_d8v22115_0m 
  
_audit_creation_method            SHELXL-2013 
_chemical_name_systematic 
; 
 ? 
; 
_chemical_name_common             ? 
_chemical_melting_point           ? 
_chemical_formula_moiety          ? 
_chemical_formula_sum 
 'C18 H16 Fe O2' 
_chemical_formula_weight          320.16 
  
loop_ 
 _atom_type_symbol 
 _atom_type_description 
 _atom_type_scat_dispersion_real 
 _atom_type_scat_dispersion_imag 
 _atom_type_scat_source 
 'C'  'C'   0.0033   0.0016 
 'International Tables Vol C Tables 4.2.6.8 and 6.1.1.4' 
 'H'  'H'   0.0000   0.0000 
 'International Tables Vol C Tables 4.2.6.8 and 6.1.1.4' 
 'Fe'  'Fe'   0.3463   0.8444 
 'International Tables Vol C Tables 4.2.6.8 and 6.1.1.4' 
 'O'  'O'   0.0106   0.0060 
 'International Tables Vol C Tables 4.2.6.8 and 6.1.1.4' 
  
_space_group_crystal_system       orthorhombic 
_space_group_IT_number            19 
_space_group_name_H-M_alt         'P 21 21 21' 
_space_group_name_Hall            'P 2ac 2ab' 
  
_shelx_space_group_comment 
; 
The symmetry employed for this shelxl refinement is uniquely defined 
by the following loop, which should always be used as a source of 
symmetry information in preference to the above space-group names. 
They are only intended as comments. 
; 
  
loop_ 
 _space_group_symop_operation_xyz 
 'x, y, z' 
 '-x+1/2, -y, z+1/2' 
 '-x, y+1/2, -z+1/2' 
 'x+1/2, -y+1/2, -z' 
  
_cell_length_a                    9.3803(3) 
_cell_length_b                    9.7528(3) 
_cell_length_c                    15.5830(5) 
_cell_angle_alpha                 90 
_cell_angle_beta                  90 
_cell_angle_gamma                 90 
_cell_volume                      1425.60(8) 
_cell_formula_units_Z             4 
_cell_measurement_temperature     213(2) 
_cell_measurement_reflns_used     5744 
_cell_measurement_theta_min       4.927 
_cell_measurement_theta_max       54.926 
  
_exptl_crystal_description        prismatic 
_exptl_crystal_colour             red 
_exptl_crystal_density_meas       ? 
_exptl_crystal_density_method     ? 
_exptl_crystal_density_diffrn     1.492 
_exptl_crystal_F_000              664 
_exptl_transmission_factor_min    ? 
_exptl_transmission_factor_max    ? 
_exptl_crystal_size_max           0.190 
_exptl_crystal_size_mid           0.150 
_exptl_crystal_size_min           0.060 
_exptl_absorpt_coefficient_mu     1.058 
_shelx_estimated_absorpt_T_min    0.824 
_shelx_estimated_absorpt_T_max    0.939 
_exptl_absorpt_correction_type    multi-scan 
_exptl_absorpt_correction_T_min   0.4750 
_exptl_absorpt_correction_T_max   0.7456 
_exptl_absorpt_process_details    sadabs 
  
_exptl_special_details 
; 
 ? 
; 
  
_diffrn_ambient_temperature       213(2) 
_diffrn_radiation_wavelength      0.71073 
_diffrn_radiation_type            MoK\a 
_diffrn_source                    ? 
_diffrn_measurement_device_type   'Bruker APEX-II CCD' 
_diffrn_measurement_method        '\f and \w scans' 
_diffrn_detector_area_resol_mean  ? 
_diffrn_reflns_number             7062 
_diffrn_reflns_av_unetI/netI      0.0558 
_diffrn_reflns_av_R_equivalents   0.0502 
_diffrn_reflns_limit_h_min        -10 
_diffrn_reflns_limit_h_max        11 
_diffrn_reflns_limit_k_min        -12 
_diffrn_reflns_limit_k_max        11 
_diffrn_reflns_limit_l_min        -16 
_diffrn_reflns_limit_l_max        19 
_diffrn_reflns_theta_min          2.464 
_diffrn_reflns_theta_max          25.986 
_diffrn_reflns_theta_full         25.242 
_diffrn_measured_fraction_theta_max   0.993 
_diffrn_measured_fraction_theta_full  0.993 
_diffrn_reflns_Laue_measured_fraction_max    0.993 
_diffrn_reflns_Laue_measured_fraction_full   0.993 
_diffrn_reflns_point_group_measured_fraction_max   0.995 
_diffrn_reflns_point_group_measured_fraction_full  0.994 
_reflns_number_total              2778 
_reflns_number_gt                 2689 
_reflns_threshold_expression      'I > 2\s(I)' 
_reflns_Friedel_coverage          0.730 
_reflns_Friedel_fraction_max      0.997 
_reflns_Friedel_fraction_full     0.996 
  
_reflns_special_details 
; 
 Reflections were merged by SHELXL according to the crystal 
 class for the calculation of statistics and refinement. 
  
 _reflns_Friedel_fraction is defined as the number of unique 
 Friedel pairs measured divided by the number that would be 
 possible theoretically, ignoring centric projections and 
 systematic absences. 
; 
  
_computing_data_collection        'Bruker APEX2' 
_computing_cell_refinement        'Bruker SAINT' 
_computing_data_reduction         'Bruker SAINT' 
_computing_structure_solution     'SHELXS-97 (Sheldrick 2008)' 
_computing_structure_refinement   'SHELXL-2013 (Sheldrick, 2013)' 
_computing_molecular_graphics     'Bruker SHELXTL' 
_computing_publication_material   'Bruker SHELXTL' 
  
_refine_special_details 
; 
 Refined as a 2-component inversion twin. 
; 
_refine_ls_structure_factor_coef  Fsqd 
_refine_ls_matrix_type            full 
_refine_ls_weighting_scheme       calc 
_refine_ls_weighting_details 
'w=1/[\s^2^(Fo^2^)+(0.0050P)^2^+0.0530P] where P=(Fo^2^+2Fc^2^)/3' 
_atom_sites_solution_primary      ? 
_atom_sites_solution_secondary    ? 
_atom_sites_solution_hydrogens    geom 
_refine_ls_hydrogen_treatment     constr 
_refine_ls_extinction_method      SHELXL 
_refine_ls_extinction_coef        0.012(3) 
_refine_ls_extinction_expression 
 'Fc^*^=kFc[1+0.001xFc^2^\l^3^/sin(2\q)]^-1/4^' 
_refine_ls_abs_structure_details 
; 
 Refined as an inversion twin. 
; 
_refine_ls_abs_structure_Flack    0.04(2) 
_chemical_absolute_configuration  ad 
_refine_ls_number_reflns          2778 
_refine_ls_number_parameters      193 
_refine_ls_number_restraints      0 
_refine_ls_R_factor_all           0.0276 
_refine_ls_R_factor_gt            0.0265 
_refine_ls_wR_factor_ref          0.0665 
_refine_ls_wR_factor_gt           0.0655 
_refine_ls_goodness_of_fit_ref    1.061 
_refine_ls_restrained_S_all       1.061 
_refine_ls_shift/su_max           0.001 
_refine_ls_shift/su_mean          0.000 
  
loop_ 
 _atom_site_label 
 _atom_site_type_symbol 
 _atom_site_fract_x 
 _atom_site_fract_y 
 _atom_site_fract_z 
 _atom_site_U_iso_or_equiv 
 _atom_site_adp_type 
 _atom_site_occupancy 
 _atom_site_site_symmetry_order 
 _atom_site_calc_flag 
 _atom_site_refinement_flags_posn 
 _atom_site_refinement_flags_adp 
 _atom_site_refinement_flags_occupancy 
 _atom_site_disorder_assembly 
 _atom_site_disorder_group 
Fe1 Fe 0.16776(4) 0.37219(4) 0.33760(2) 0.02102(15) Uani 1 1 d . . . . . 
O1 O 0.3420(3) 0.5524(3) 0.15148(14) 0.0544(7) Uani 1 1 d . . . . . 
O2 O 0.7160(2) 0.6424(2) 0.60662(13) 0.0343(5) Uani 1 1 d . . . . . 
C1 C 0.0356(3) 0.5377(3) 0.3240(2) 0.0327(7) Uani 1 1 d . . . . . 
H1 H 0.0506 0.6121 0.2868 0.039 Uiso 1 1 calc R U . . . 
C2 C -0.0395(3) 0.4161(3) 0.3040(2) 0.0293(7) Uani 1 1 d . . . . . 
H2 H -0.0841 0.3958 0.2515 0.035 Uiso 1 1 calc R U . . . 
C3 C -0.0356(3) 0.3305(3) 0.37727(19) 0.0294(7) Uani 1 1 d . . . . . 
H3 H -0.0770 0.2431 0.3818 0.035 Uiso 1 1 calc R U . . . 
C4 C 0.0409(3) 0.3988(4) 0.44229(19) 0.0331(8) Uani 1 1 d . . . . . 
H4 H 0.0599 0.3647 0.4975 0.040 Uiso 1 1 calc R U . . . 
C5 C 0.0843(3) 0.5280(4) 0.4098(2) 0.0325(7) Uani 1 1 d . . . . . 
H5 H 0.1361 0.5951 0.4398 0.039 Uiso 1 1 calc R U . . . 
C6 C 0.2701(3) 0.2869(4) 0.2352(2) 0.0326(7) Uani 1 1 d . . . . . 
H6 H 0.2342 0.2798 0.1790 0.039 Uiso 1 1 calc R U . . . 
C7 C 0.2543(3) 0.1879(4) 0.3009(2) 0.0350(8) Uani 1 1 d . . . . . 
H7 H 0.2066 0.1035 0.2959 0.042 Uiso 1 1 calc R U . . . 
C8 C 0.3231(3) 0.2383(3) 0.3757(2) 0.0304(7) Uani 1 1 d . . . . . 
H8 H 0.3280 0.1924 0.4286 0.036 Uiso 1 1 calc R U . . . 
C9 C 0.3832(3) 0.3688(3) 0.35784(17) 0.0240(6) Uani 1 1 d . . . . . 
C10 C 0.3504(3) 0.4002(3) 0.26876(17) 0.0253(6) Uani 1 1 d . . . . . 
C11 C 0.3741(3) 0.5302(4) 0.22545(19) 0.0347(8) Uani 1 1 d . . . . . 
H11 H 0.4170 0.6014 0.2568 0.042 Uiso 1 1 calc R U . . . 
C12 C 0.4692(3) 0.4499(3) 0.41975(17) 0.0218(6) Uani 1 1 d . . . . . 
C13 C 0.4184(3) 0.4767(3) 0.50242(18) 0.0262(7) Uani 1 1 d . . . . . 
H13 H 0.3256 0.4494 0.5174 0.031 Uiso 1 1 calc R U . . . 
C14 C 0.5020(3) 0.5423(3) 0.56222(18) 0.0297(7) Uani 1 1 d . . . . . 
H14 H 0.4655 0.5602 0.6173 0.036 Uiso 1 1 calc R U . . . 
C15 C 0.6403(3) 0.5823(3) 0.54173(18) 0.0249(6) Uani 1 1 d . . . . . 
C16 C 0.6921(3) 0.5580(3) 0.45978(19) 0.0280(7) Uani 1 1 d . . . . . 
H16 H 0.7849 0.5857 0.4449 0.034 Uiso 1 1 calc R U . . . 
C17 C 0.6062(3) 0.4925(3) 0.39989(19) 0.0287(7) Uani 1 1 d . . . . . 
H17 H 0.6419 0.4767 0.3444 0.034 Uiso 1 1 calc R U . . . 
C18 C 0.8651(3) 0.6645(4) 0.5928(2) 0.0416(9) Uani 1 1 d . . . . . 
H18A H 0.8781 0.7341 0.5491 0.062 Uiso 1 1 calc R U . . . 
H18B H 0.9092 0.5796 0.5741 0.062 Uiso 1 1 calc R U . . . 
H18C H 0.9092 0.6946 0.6459 0.062 Uiso 1 1 calc R U . . . 
  
loop_ 
 _atom_site_aniso_label 
 _atom_site_aniso_U_11 
 _atom_site_aniso_U_22 
 _atom_site_aniso_U_33 
 _atom_site_aniso_U_23 
 _atom_site_aniso_U_13 
 _atom_site_aniso_U_12 
Fe1 0.0165(2) 0.0256(2) 0.0209(2) 0.00019(17) -0.00085(15) 0.00128(17) 
O1 0.0512(15) 0.086(2) 0.0258(12) 0.0161(12) -0.0030(12) -0.0115(15) 
O2 0.0288(10) 0.0435(13) 0.0307(11) -0.0090(11) -0.0052(9) -0.0047(10) 
C1 0.0231(14) 0.0316(17) 0.0434(19) 0.0114(15) 0.0052(14) 0.0080(12) 
C2 0.0180(13) 0.043(2) 0.0273(14) 0.0014(13) -0.0007(12) 0.0055(12) 
C3 0.0176(13) 0.0372(19) 0.0334(15) 0.0049(13) 0.0042(12) -0.0017(12) 
C4 0.0241(14) 0.052(2) 0.0232(14) -0.0023(15) 0.0049(12) 0.0030(14) 
C5 0.0208(14) 0.0352(18) 0.0414(18) -0.0139(15) 0.0015(13) 0.0027(13) 
C6 0.0231(14) 0.045(2) 0.0297(16) -0.0130(15) -0.0027(13) 0.0018(14) 
C7 0.0264(15) 0.0288(17) 0.050(2) -0.0111(15) -0.0083(15) 0.0049(13) 
C8 0.0255(14) 0.0285(15) 0.0372(16) -0.0004(13) -0.0088(14) 0.0075(13) 
C9 0.0162(12) 0.0309(15) 0.0248(13) -0.0048(14) -0.0009(10) 0.0048(12) 
C10 0.0172(12) 0.0376(17) 0.0212(13) -0.0063(12) 0.0036(11) 0.0030(12) 
C11 0.0275(15) 0.053(2) 0.0237(15) 0.0003(15) 0.0027(12) -0.0033(14) 
C12 0.0183(13) 0.0252(15) 0.0218(13) 0.0027(12) -0.0035(11) 0.0022(11) 
C13 0.0176(14) 0.0383(18) 0.0228(14) 0.0035(14) 0.0022(11) -0.0030(12) 
C14 0.0262(15) 0.0442(19) 0.0186(13) 0.0007(13) 0.0017(12) 0.0016(15) 
C15 0.0244(14) 0.0257(15) 0.0246(13) 0.0008(12) -0.0064(12) 0.0016(11) 
C16 0.0189(14) 0.0384(17) 0.0266(14) 0.0034(13) 0.0012(12) -0.0034(12) 
C17 0.0224(14) 0.0419(19) 0.0218(14) -0.0007(14) 0.0020(12) 0.0013(13) 
C18 0.0300(16) 0.045(2) 0.0495(19) -0.0090(16) -0.0109(16) -0.0068(14) 
  
_geom_special_details 
; 
 All esds (except the esd in the dihedral angle between two l.s. planes) 
 are estimated using the full covariance matrix.  The cell esds are taken 
 into account individually in the estimation of esds in distances, angles 
 and torsion angles; correlations between esds in cell parameters are only 
 used when they are defined by crystal symmetry.  An approximate (isotropic) 
 treatment of cell esds is used for estimating esds involving l.s. planes. 
; 
  
loop_ 
 _geom_bond_atom_site_label_1 
 _geom_bond_atom_site_label_2 
 _geom_bond_distance 
 _geom_bond_site_symmetry_2 
 _geom_bond_publ_flag 
Fe1 C4 2.036(3) . ? 
Fe1 C10 2.039(3) . ? 
Fe1 C6 2.040(3) . ? 
Fe1 C8 2.045(3) . ? 
Fe1 C9 2.045(2) . ? 
Fe1 C5 2.046(3) . ? 
Fe1 C1 2.046(3) . ? 
Fe1 C3 2.046(3) . ? 
Fe1 C7 2.054(3) . ? 
Fe1 C2 2.059(3) . ? 
O1 C11 1.211(4) . ? 
O2 C15 1.368(3) . ? 
O2 C18 1.432(4) . ? 
C1 C2 1.414(4) . ? 
C1 C5 1.416(4) . ? 
C1 H1 0.9400 . ? 
C2 C3 1.415(4) . ? 
C2 H2 0.9400 . ? 
C3 C4 1.409(4) . ? 
C3 H3 0.9400 . ? 
C4 C5 1.417(5) . ? 
C4 H4 0.9400 . ? 
C5 H5 0.9400 . ? 
C6 C7 1.416(5) . ? 
C6 C10 1.435(4) . ? 
C6 H6 0.9400 . ? 
C7 C8 1.420(4) . ? 
C7 H7 0.9400 . ? 
C8 C9 1.420(4) . ? 
C8 H8 0.9400 . ? 
C9 C10 1.454(4) . ? 
C9 C12 1.486(4) . ? 
C10 C11 1.453(4) . ? 
C11 H11 0.9400 . ? 
C12 C17 1.385(4) . ? 
C12 C13 1.398(4) . ? 
C13 C14 1.376(4) . ? 
C13 H13 0.9400 . ? 
C14 C15 1.391(4) . ? 
C14 H14 0.9400 . ? 
C15 C16 1.387(4) . ? 
C16 C17 1.389(4) . ? 
C16 H16 0.9400 . ? 
C17 H17 0.9400 . ? 
C18 H18A 0.9700 . ? 
C18 H18B 0.9700 . ? 
C18 H18C 0.9700 . ? 
  
loop_ 
 _geom_angle_atom_site_label_1 
 _geom_angle_atom_site_label_2 
 _geom_angle_atom_site_label_3 
 _geom_angle 
 _geom_angle_site_symmetry_1 
 _geom_angle_site_symmetry_3 
 _geom_angle_publ_flag 
C4 Fe1 C10 153.54(12) . . ? 
C4 Fe1 C6 162.58(13) . . ? 
C10 Fe1 C6 41.20(11) . . ? 
C4 Fe1 C8 105.39(13) . . ? 
C10 Fe1 C8 68.87(12) . . ? 
C6 Fe1 C8 68.35(13) . . ? 
C4 Fe1 C9 117.12(11) . . ? 
C10 Fe1 C9 41.71(10) . . ? 
C6 Fe1 C9 69.45(11) . . ? 
C8 Fe1 C9 40.63(12) . . ? 
C4 Fe1 C5 40.63(13) . . ? 
C10 Fe1 C5 120.74(13) . . ? 
C6 Fe1 C5 155.92(14) . . ? 
C8 Fe1 C5 125.99(13) . . ? 
C9 Fe1 C5 107.77(12) . . ? 
C4 Fe1 C1 68.18(13) . . ? 
C10 Fe1 C1 110.42(12) . . ? 
C6 Fe1 C1 121.72(13) . . ? 
C8 Fe1 C1 164.95(12) . . ? 
C9 Fe1 C1 128.85(13) . . ? 
C5 Fe1 C1 40.48(12) . . ? 
C4 Fe1 C3 40.39(12) . . ? 
C10 Fe1 C3 165.60(12) . . ? 
C6 Fe1 C3 126.47(13) . . ? 
C8 Fe1 C3 116.73(13) . . ? 
C9 Fe1 C3 150.61(12) . . ? 
C5 Fe1 C3 67.95(13) . . ? 
C1 Fe1 C3 67.85(12) . . ? 
C4 Fe1 C7 124.47(14) . . ? 
C10 Fe1 C7 68.81(12) . . ? 
C6 Fe1 C7 40.46(14) . . ? 
C8 Fe1 C7 40.53(12) . . ? 
C9 Fe1 C7 68.80(12) . . ? 
C5 Fe1 C7 162.62(13) . . ? 
C1 Fe1 C7 154.30(13) . . ? 
C3 Fe1 C7 106.20(13) . . ? 
C4 Fe1 C2 67.99(12) . . ? 
C10 Fe1 C2 129.18(11) . . ? 
C6 Fe1 C2 109.30(12) . . ? 
C8 Fe1 C2 151.60(13) . . ? 
C9 Fe1 C2 167.33(13) . . ? 
C5 Fe1 C2 67.91(12) . . ? 
C1 Fe1 C2 40.30(13) . . ? 
C3 Fe1 C2 40.32(12) . . ? 
C7 Fe1 C2 118.99(13) . . ? 
C15 O2 C18 117.4(2) . . ? 
C2 C1 C5 108.2(3) . . ? 
C2 C1 Fe1 70.33(17) . . ? 
C5 C1 Fe1 69.75(17) . . ? 
C2 C1 H1 125.9 . . ? 
C5 C1 H1 125.9 . . ? 
Fe1 C1 H1 125.6 . . ? 
C1 C2 C3 107.7(3) . . ? 
C1 C2 Fe1 69.37(16) . . ? 
C3 C2 Fe1 69.36(15) . . ? 
C1 C2 H2 126.2 . . ? 
C3 C2 H2 126.2 . . ? 
Fe1 C2 H2 126.7 . . ? 
C4 C3 C2 108.3(3) . . ? 
C4 C3 Fe1 69.41(16) . . ? 
C2 C3 Fe1 70.32(15) . . ? 
C4 C3 H3 125.8 . . ? 
C2 C3 H3 125.8 . . ? 
Fe1 C3 H3 126.0 . . ? 
C3 C4 C5 108.0(3) . . ? 
C3 C4 Fe1 70.20(16) . . ? 
C5 C4 Fe1 70.06(17) . . ? 
C3 C4 H4 126.0 . . ? 
C5 C4 H4 126.0 . . ? 
Fe1 C4 H4 125.3 . . ? 
C1 C5 C4 107.7(3) . . ? 
C1 C5 Fe1 69.77(17) . . ? 
C4 C5 Fe1 69.30(17) . . ? 
C1 C5 H5 126.1 . . ? 
C4 C5 H5 126.1 . . ? 
Fe1 C5 H5 126.4 . . ? 
C7 C6 C10 108.4(3) . . ? 
C7 C6 Fe1 70.30(18) . . ? 
C10 C6 Fe1 69.38(17) . . ? 
C7 C6 H6 125.8 . . ? 
C10 C6 H6 125.8 . . ? 
Fe1 C6 H6 126.1 . . ? 
C6 C7 C8 108.0(3) . . ? 
C6 C7 Fe1 69.24(18) . . ? 
C8 C7 Fe1 69.38(17) . . ? 
C6 C7 H7 126.0 . . ? 
C8 C7 H7 126.0 . . ? 
Fe1 C7 H7 127.0 . . ? 
C7 C8 C9 109.3(3) . . ? 
C7 C8 Fe1 70.09(17) . . ? 
C9 C8 Fe1 69.72(15) . . ? 
C7 C8 H8 125.4 . . ? 
C9 C8 H8 125.4 . . ? 
Fe1 C8 H8 126.4 . . ? 
C8 C9 C10 106.9(3) . . ? 
C8 C9 C12 124.5(3) . . ? 
C10 C9 C12 128.5(3) . . ? 
C8 C9 Fe1 69.66(15) . . ? 
C10 C9 Fe1 68.92(14) . . ? 
C12 C9 Fe1 128.92(19) . . ? 
C6 C10 C11 125.6(3) . . ? 
C6 C10 C9 107.3(3) . . ? 
C11 C10 C9 126.5(3) . . ? 
C6 C10 Fe1 69.42(17) . . ? 
C11 C10 Fe1 119.3(2) . . ? 
C9 C10 Fe1 69.36(15) . . ? 
O1 C11 C10 124.1(3) . . ? 
O1 C11 H11 118.0 . . ? 
C10 C11 H11 118.0 . . ? 
C17 C12 C13 117.8(3) . . ? 
C17 C12 C9 121.2(3) . . ? 
C13 C12 C9 120.8(2) . . ? 
C14 C13 C12 121.1(3) . . ? 
C14 C13 H13 119.4 . . ? 
C12 C13 H13 119.4 . . ? 
C13 C14 C15 120.4(3) . . ? 
C13 C14 H14 119.8 . . ? 
C15 C14 H14 119.8 . . ? 
O2 C15 C16 124.9(3) . . ? 
O2 C15 C14 115.7(3) . . ? 
C16 C15 C14 119.4(3) . . ? 
C15 C16 C17 119.6(3) . . ? 
C15 C16 H16 120.2 . . ? 
C17 C16 H16 120.2 . . ? 
C12 C17 C16 121.8(3) . . ? 
C12 C17 H17 119.1 . . ? 
C16 C17 H17 119.1 . . ? 
O2 C18 H18A 109.5 . . ? 
O2 C18 H18B 109.5 . . ? 
H18A C18 H18B 109.5 . . ? 
O2 C18 H18C 109.5 . . ? 
H18A C18 H18C 109.5 . . ? 
H18B C18 H18C 109.5 . . ? 
  
loop_ 
 _geom_torsion_atom_site_label_1 
 _geom_torsion_atom_site_label_2 
 _geom_torsion_atom_site_label_3 
 _geom_torsion_atom_site_label_4 
 _geom_torsion 
 _geom_torsion_site_symmetry_1 
 _geom_torsion_site_symmetry_2 
 _geom_torsion_site_symmetry_3 
 _geom_torsion_site_symmetry_4 
 _geom_torsion_publ_flag 
C5 C1 C2 C3 -0.7(3) . . . . ? 
Fe1 C1 C2 C3 59.0(2) . . . . ? 
C5 C1 C2 Fe1 -59.7(2) . . . . ? 
C1 C2 C3 C4 0.2(3) . . . . ? 
Fe1 C2 C3 C4 59.20(19) . . . . ? 
C1 C2 C3 Fe1 -59.0(2) . . . . ? 
C2 C3 C4 C5 0.4(3) . . . . ? 
Fe1 C3 C4 C5 60.1(2) . . . . ? 
C2 C3 C4 Fe1 -59.8(2) . . . . ? 
C2 C1 C5 C4 0.9(3) . . . . ? 
Fe1 C1 C5 C4 -59.1(2) . . . . ? 
C2 C1 C5 Fe1 60.1(2) . . . . ? 
C3 C4 C5 C1 -0.8(3) . . . . ? 
Fe1 C4 C5 C1 59.4(2) . . . . ? 
C3 C4 C5 Fe1 -60.21(19) . . . . ? 
C10 C6 C7 C8 0.4(3) . . . . ? 
Fe1 C6 C7 C8 -58.7(2) . . . . ? 
C10 C6 C7 Fe1 59.1(2) . . . . ? 
C6 C7 C8 C9 -0.2(3) . . . . ? 
Fe1 C7 C8 C9 -58.84(19) . . . . ? 
C6 C7 C8 Fe1 58.6(2) . . . . ? 
C7 C8 C9 C10 0.0(3) . . . . ? 
Fe1 C8 C9 C10 -59.08(18) . . . . ? 
C7 C8 C9 C12 -177.0(3) . . . . ? 
Fe1 C8 C9 C12 123.9(3) . . . . ? 
C7 C8 C9 Fe1 59.1(2) . . . . ? 
C7 C6 C10 C11 -171.6(3) . . . . ? 
Fe1 C6 C10 C11 -112.0(3) . . . . ? 
C7 C6 C10 C9 -0.4(3) . . . . ? 
Fe1 C6 C10 C9 59.26(18) . . . . ? 
C7 C6 C10 Fe1 -59.7(2) . . . . ? 
C8 C9 C10 C6 0.3(3) . . . . ? 
C12 C9 C10 C6 177.1(3) . . . . ? 
Fe1 C9 C10 C6 -59.30(19) . . . . ? 
C8 C9 C10 C11 171.4(3) . . . . ? 
C12 C9 C10 C11 -11.8(4) . . . . ? 
Fe1 C9 C10 C11 111.9(3) . . . . ? 
C8 C9 C10 Fe1 59.55(18) . . . . ? 
C12 C9 C10 Fe1 -123.6(3) . . . . ? 
C6 C10 C11 O1 -8.7(5) . . . . ? 
C9 C10 C11 O1 -178.3(3) . . . . ? 
Fe1 C10 C11 O1 -93.3(3) . . . . ? 
C8 C9 C12 C17 123.3(3) . . . . ? 
C10 C9 C12 C17 -53.0(4) . . . . ? 
Fe1 C9 C12 C17 -145.9(2) . . . . ? 
C8 C9 C12 C13 -51.8(4) . . . . ? 
C10 C9 C12 C13 131.9(3) . . . . ? 
Fe1 C9 C12 C13 39.0(4) . . . . ? 
C17 C12 C13 C14 -0.5(4) . . . . ? 
C9 C12 C13 C14 174.8(3) . . . . ? 
C12 C13 C14 C15 -0.7(5) . . . . ? 
C18 O2 C15 C16 -9.2(4) . . . . ? 
C18 O2 C15 C14 170.0(3) . . . . ? 
C13 C14 C15 O2 -177.8(3) . . . . ? 
C13 C14 C15 C16 1.4(5) . . . . ? 
O2 C15 C16 C17 178.2(3) . . . . ? 
C14 C15 C16 C17 -0.9(4) . . . . ? 
C13 C12 C17 C16 0.9(5) . . . . ? 
C9 C12 C17 C16 -174.3(3) . . . . ? 
C15 C16 C17 C12 -0.2(5) . . . . ? 
  
_refine_diff_density_max    0.270 
_refine_diff_density_min   -0.212 
_refine_diff_density_rms    0.045 
  
_shelxl_version_number 2013-4 
  
_shelx_res_file 
; 
TITL mo_d8v22115_0m_a.res in P2(1)2(1)2(1) 
CELL 0.71073 9.3803 9.7528 15.583 90 90 90 
ZERR 4 0.0003 0.0003 0.0005 0 0 0 
LATT -1 
SYMM 0.5-X,-Y,0.5+Z 
SYMM -X,0.5+Y,0.5-Z 
SYMM 0.5+X,0.5-Y,-Z 
SFAC C  H  Fe O 
UNIT 72 64 4 8 
OMIT  -3.00  52.00 
L.S. 7 
ACTA 
BOND $H 
FMAP 2 
PLAN 20 
LIST 4 
size 0.19 0.15 0.06 
wpdb -1 
mpla c12 > c17 
mpla 5 c6 > c10 fe1 
mpla 5 c1 > c5 fe1 
htab 
conf 
TWIN -1 0 0 0 -1 0 0 0 -1 2 
TEMP -60 
WGHT    0.005000    0.053000 
EXTI    0.011578 
BASF   0.03531 
FVAR       1.15831 
FE1   3    0.167755    0.372191    0.337596    11.00000    0.01654    0.02560 = 
         0.02093    0.00019   -0.00085    0.00128 
O1    4    0.342032    0.552418    0.151481    11.00000    0.05118    0.08621 = 
         0.02578    0.01612   -0.00302   -0.01154 
O2    4    0.715969    0.642429    0.606619    11.00000    0.02882    0.04353 = 
         0.03067   -0.00898   -0.00524   -0.00467 
C1    1    0.035596    0.537670    0.323997    11.00000    0.02307    0.03155 = 
         0.04338    0.01135    0.00525    0.00804 
AFIX  43 
H1    2    0.050613    0.612105    0.286757    11.00000   -1.20000 
AFIX   0 
C2    1   -0.039531    0.416101    0.304005    11.00000    0.01803    0.04269 = 
         0.02728    0.00139   -0.00071    0.00550 
AFIX  43 
H2    2   -0.084064    0.395795    0.251482    11.00000   -1.20000 
AFIX   0 
C3    1   -0.035613    0.330534    0.377270    11.00000    0.01757    0.03719 = 
         0.03338    0.00489    0.00424   -0.00173 
AFIX  43 
H3    2   -0.077002    0.243056    0.381804    11.00000   -1.20000 
AFIX   0 
C4    1    0.040922    0.398819    0.442290    11.00000    0.02411    0.05199 = 
         0.02319   -0.00228    0.00491    0.00298 
AFIX  43 
H4    2    0.059884    0.364707    0.497541    11.00000   -1.20000 
AFIX   0 
C5    1    0.084293    0.527951    0.409766    11.00000    0.02078    0.03517 = 
         0.04145   -0.01391    0.00153    0.00268 
AFIX  43 
H5    2    0.136101    0.595102    0.439765    11.00000   -1.20000 
AFIX   0 
C6    1    0.270145    0.286925    0.235170    11.00000    0.02308    0.04511 = 
         0.02971   -0.01299   -0.00270    0.00182 
AFIX  43 
H6    2    0.234204    0.279755    0.179040    11.00000   -1.20000 
AFIX   0 
C7    1    0.254313    0.187856    0.300878    11.00000    0.02640    0.02878 = 
         0.04980   -0.01108   -0.00831    0.00493 
AFIX  43 
H7    2    0.206622    0.103466    0.295873    11.00000   -1.20000 
AFIX   0 
C8    1    0.323068    0.238259    0.375656    11.00000    0.02554    0.02849 = 
         0.03717   -0.00043   -0.00878    0.00751 
AFIX  43 
H8    2    0.328024    0.192415    0.428634    11.00000   -1.20000 
AFIX   0 
C9    1    0.383168    0.368807    0.357838    11.00000    0.01624    0.03088 = 
         0.02482   -0.00479   -0.00086    0.00485 
C10   1    0.350365    0.400172    0.268761    11.00000    0.01720    0.03757 = 
         0.02120   -0.00627    0.00360    0.00304 
C11   1    0.374109    0.530174    0.225451    11.00000    0.02749    0.05282 = 
         0.02374    0.00029    0.00268   -0.00334 
AFIX  43 
H11   2    0.417032    0.601408    0.256813    11.00000   -1.20000 
AFIX   0 
C12   1    0.469214    0.449911    0.419747    11.00000    0.01833    0.02517 = 
         0.02181    0.00269   -0.00350    0.00221 
C13   1    0.418438    0.476693    0.502419    11.00000    0.01756    0.03830 = 
         0.02279    0.00352    0.00224   -0.00298 
AFIX  43 
H13   2    0.325604    0.449412    0.517398    11.00000   -1.20000 
AFIX   0 
C14   1    0.502048    0.542303    0.562222    11.00000    0.02621    0.04421 = 
         0.01858    0.00071    0.00165    0.00157 
AFIX  43 
H14   2    0.465534    0.560239    0.617265    11.00000   -1.20000 
AFIX   0 
C15   1    0.640314    0.582270    0.541734    11.00000    0.02442    0.02569 = 
         0.02456    0.00081   -0.00641    0.00161 
C16   1    0.692143    0.558007    0.459784    11.00000    0.01893    0.03842 = 
         0.02665    0.00339    0.00116   -0.00339 
AFIX  43 
H16   2    0.784875    0.585695    0.444868    11.00000   -1.20000 
AFIX   0 
C17   1    0.606186    0.492542    0.399888    11.00000    0.02237    0.04186 = 
         0.02179   -0.00067    0.00199    0.00130 
AFIX  43 
H17   2    0.641892    0.476739    0.344400    11.00000   -1.20000 
AFIX   0 
C18   1    0.865136    0.664474    0.592799    11.00000    0.03005    0.04529 = 
         0.04953   -0.00895   -0.01092   -0.00681 
AFIX 137 
H18A  2    0.878099    0.734146    0.549068    11.00000   -1.50000 
H18B  2    0.909189    0.579598    0.574098    11.00000   -1.50000 
H18C  2    0.909166    0.694611    0.645870    11.00000   -1.50000 
AFIX   0 
HKLF 4 
  
REM  mo_d8v22115_0m_a.res in P2(1)2(1)2(1) 
REM R1 =  0.0265 for    2689 Fo > 4sig(Fo)  and  0.0276 for all    2778 data 
REM    193 parameters refined using      0 restraints 
  
END 
  
WGHT      0.0021      0.0542 
  
REM No hydrogen bonds found for HTAB generation 
  
REM Highest difference peak  0.270,  deepest hole -0.212,  1-sigma level  0.045 
Q1    1   0.1684  0.2674  0.3391  11.00000  0.05    0.27 
Q2    1   0.1675  0.4777  0.3416  11.00000  0.05    0.24 
Q3    1   0.3528  0.3370  0.2411  11.00000  0.05    0.21 
Q4    1   0.0542  0.4459  0.3154  11.00000  0.05    0.18 
Q5    1   0.4563  0.5496  0.5288  11.00000  0.05    0.18 
Q6    1   0.3763  0.3794  0.2987  11.00000  0.05    0.17 
Q7    1   0.2855  0.2256  0.3387  11.00000  0.05    0.16 
Q8    1   0.5273  0.4811  0.4022  11.00000  0.05    0.15 
Q9    1   0.6637  0.6225  0.5023  11.00000  0.05    0.15 
Q10   1   0.4325  0.4019  0.3923  11.00000  0.05    0.15 
Q11   1   0.0914  0.3023  0.3085  11.00000  0.05    0.15 
Q12   1   0.2717  0.3055  0.3737  11.00000  0.05    0.15 
Q13   1   0.6617  0.5154  0.5390  11.00000  0.05    0.14 
Q14   1   0.3454  0.4633  0.2533  11.00000  0.05    0.14 
Q15   1   0.5936  0.5351  0.3797  11.00000  0.05    0.14 
Q16   1   0.6736  0.7234  0.4480  11.00000  0.05    0.14 
Q17   1   0.8718  0.7496  0.5819  11.00000  0.05    0.14 
Q18   1   0.2926  0.3584  0.2624  11.00000  0.05    0.14 
Q19   1   0.0201  0.5723  0.3213  11.00000  0.05    0.13 
Q20   1   0.6781  0.7248  0.4929  11.00000  0.05    0.13 
; 
_shelx_res_checksum   39228 
  
_shelx_hkl_file 
; 
   2   0   0 1023.90   74.89 
   2   0   0 1184.18   75.69 
  -2   0   0  875.01   74.79 
   3   0   0    3.30    1.70 
   3   0   0    1.30    1.40 
  -3   0   0    1.40    1.40 
   4   0   0 3581.24  261.67 
   4   0   0 3663.13  262.87 
  -5   0   0   -1.10    1.30 
   5   0   0    7.90    3.00 
   5   0   0    1.50    2.50 
   6   0   0 6033.60  410.56 
   6   0   0 5326.77  411.96 
   7   0   0    0.80    3.40 
   7   0   0    3.70    3.30 
   8   0   0  233.88   21.50 
   8   0   0  189.38   22.80 
   9   0   0   -2.90    3.00 
   9   0   0  -10.60    5.30 
  10   0   0  800.82   64.49 
  11   0   0    0.10    4.70 
  12   0   0  192.18   22.20 
   0   1   0   -0.20    0.20 
  -2  -1   0   36.00    5.40 
  -2   1   0   40.90    3.90 
   2  -1   0   39.40    3.80 
   2   1   0   30.50    5.10 
   2   1   0   34.60    5.40 
   3   1   0 5939.81  434.46 
   3   1   0 5545.25  433.76 
  -3   1   0 6051.89  432.06 
  -3  -1   0 6576.04  434.66 
   4   1   0 1030.70   80.89 
  -4   1   0  971.00   78.99 
   4   1   0 1124.89   82.09 
   4  -1   0 1153.68   78.69 
   5   1   0 1567.04  117.89 
  -5   1   0 1325.07  114.59 
   5  -1   0 1751.72  114.39 
   5   1   0 1589.44  116.89 
   6  -1   0 1006.40   71.79 
   6   1   0  963.70   74.39 
   6  -1   0  942.41   73.79 
   6   1   0  893.71   75.59 
   7   1   0 1588.54  127.39 
   7   1   0 1681.73  125.59 
   7  -1   0 1616.64  125.39 
   7  -1   0 1739.43  122.79 
   8  -1   0  981.80   78.19 
   8   1   0 1066.49   78.09 
   8   1   0  856.01   78.99 
   8  -1   0  998.90   74.79 
   9   1   0   22.40    7.80 
   9  -1   0   14.50    8.40 
   9  -1   0   10.00    6.30 
  10   1   0 1140.69   86.89 
  10  -1   0 1036.70   83.59 
  11   1   0  576.34   50.69 
  11  -1   0  585.44   48.60 
  12  -1   0    0.70    5.00 
  12   1   0   -0.50    4.90 
  -1   2   0 6477.95  445.26 
   1   2   0 6063.29  446.56 
  -1  -2   0 6070.49  446.76 
   2   2   0 9868.71  708.93 
  -3   2   0 5431.06  395.96 
   3  -2   0 5803.22  395.56 
  -3  -2   0 5803.62  399.26 
   3   2   0 5183.18  398.76 
   3   2   0 5328.17  398.86 
   4  -2   0 1409.36   96.19 
   4   2   0 1197.88   99.59 
  -4   2   0 1367.96   96.19 
  -4  -2   0 1353.96  100.29 
   4   2   0 1205.18   99.89 
  -5  -2   0 8024.40  517.45 
   5   2   0 6565.74  516.25 
   5   2   0 6733.83  515.85 
   5  -2   0 7781.22  511.75 
  -5   2   0 6551.54  511.95 
   6   2   0   57.39   11.80 
  -6   2   0   59.69    8.40 
   6   2   0   68.79   11.20 
   6  -2   0   82.09    8.50 
   7   2   0  165.08   21.70 
   7   2   0  199.98   21.90 
   7  -2   0  210.68   17.90 
   7  -2   0  191.18   19.70 
   8   2   0    0.20    4.20 
  -8   2   0    4.20    4.20 
   8  -2   0    3.00    4.10 
   8  -2   0   -2.90    2.40 
   9  -2   0 2349.56  166.98 
   9   2   0 2397.46  172.58 
   9  -2   0 2042.50  169.58 
  10   2   0   76.09   15.20 
  10  -2   0   79.89   14.50 
  10  -2   0   96.99   12.00 
  11   2   0  188.28   23.10 
  11  -2   0  175.48   19.20 
  12   2   0   14.40    8.90 
   0  -3   0    0.10    1.70 
   0   3   0    3.10    2.10 
  -1   3   0   15.10    3.60 
  -1  -3   0   12.90    4.50 
   1   3   0    8.40    3.40 
   1  -3   0   18.10    4.30 
  -2   3   0  374.86   28.30 
   2  -3   0  352.16   29.00 
   2   3   0  336.77   30.70 
  -2  -3   0  336.37   31.00 
  -3  -3   0  333.77   30.70 
   3  -3   0  319.07   27.40 
  -3   3   0  372.76   26.70 
   3   3   0  305.97   30.10 
  -4  -3   0 4459.55  311.57 
   4   3   0 4002.20  310.77 
   4  -3   0 4347.37  306.57 
   4   3   0 4065.69  311.17 
  -4   3   0 4332.07  305.37 
  -5   3   0 4610.04  309.87 
   5   3   0 3794.92  314.87 
  -5  -3   0 4562.14  316.27 
   5  -3   0 4371.66  310.27 
   5   3   0 4108.79  315.67 
  -6  -3   0    6.60    4.80 
   6   3   0    7.90    5.30 
   6   3   0    6.30    5.50 
   6  -3   0    5.20    3.20 
  -7   3   0  436.26   39.60 
   7  -3   0  544.35   40.20 
   7   3   0  499.55   45.70 
   8   3   0  338.97   33.60 
   8  -3   0  344.27   27.80 
  -8   3   0  269.67   27.60 
   9  -3   0  133.19   13.60 
   9   3   0  101.59   17.30 
  -9   3   0   84.59   13.00 
  10  -3   0  644.84   53.99 
  10   3   0  736.53   58.79 
 -10   3   0  528.45   51.79 
  11   3   0  226.18   26.90 
  11  -3   0  184.28   20.70 
   0   4   0 6197.38  450.45 
   0  -4   0 6250.07  451.05 
   1  -4   0    9.00    4.00 
  -1  -4   0   11.80    4.40 
  -1   4   0    7.40    3.50 
   1   4   0   10.60    4.40 
   2  -4   0 2560.34  187.18 
  -2  -4   0 2572.04  189.78 
  -2   4   0 2658.03  186.08 
   2   4   0 2363.76  188.58 
   3   4   0  613.44   56.19 
   3  -4   0  692.63   54.09 
  -3  -4   0  661.63   57.19 
  -3   4   0  739.03   52.59 
   4  -4   0  730.43   59.29 
  -4  -4   0  750.82   63.79 
  -4   4   0  839.72   57.69 
   4   4   0  694.23   62.79 
  -5  -4   0    6.70    5.50 
  -5   4   0   18.00    3.90 
   5  -4   0    6.40    3.40 
   5   4   0   -2.70    4.60 
   5   4   0   -4.30    3.90 
  -6   4   0 3889.91  274.67 
   6   4   0 3660.23  282.97 
  -6  -4   0 4022.00  283.47 
   6  -4   0 3601.94  275.87 
  -7   4   0  294.37   27.90 
   7  -4   0  329.87   29.30 
  -7  -4   0  406.86   37.40 
   7   4   0  341.07   35.50 
   8  -4   0  385.76   32.00 
   8   4   0  395.86   39.00 
  -8   4   0  315.37   30.60 
   9  -4   0   72.49   10.40 
  -9   4   0   37.40   10.90 
   9   4   0   54.39   14.60 
 -10   4   0  505.85   50.79 
  10  -4   0  645.44   58.59 
  10   4   0  731.23   60.39 
  11  -4   0    3.30    6.10 
  11   4   0    2.90    7.60 
   0  -5   0   12.30    5.20 
   0   5   0    1.30    2.80 
  -1  -5   0 2106.89  155.88 
   1  -5   0 2010.50  154.28 
   1   5   0 1982.70  154.68 
  -1   5   0 2095.69  153.48 
  -2  -5   0 3303.27  246.58 
  -2   5   0 3434.36  242.78 
   2  -5   0 3374.96  244.38 
   2   5   0 3128.39  245.48 
  -3  -5   0   11.10    5.80 
   3  -5   0   13.70    5.70 
  -3   5   0   13.40    4.20 
   3   5   0   18.80    6.50 
  -4  -5   0  690.93   61.29 
   4  -5   0  652.93   56.89 
  -4   5   0  758.22   54.89 
  -5   5   0 1774.82  121.09 
   5  -5   0 1604.64  123.89 
  -5  -5   0 1620.84  129.39 
   5   5   0 1510.05  129.59 
   6   5   0  297.77   33.10 
  -6   5   0  277.77   24.20 
  -6  -5   0  339.27   33.40 
   6  -5   0  246.58   26.20 
  -7  -5   0  783.22   66.59 
   7   5   0  739.23   66.49 
   7  -5   0  668.73   58.19 
  -7   5   0  711.33   56.19 
  -8  -5   0 1372.16  106.19 
   8  -5   0 1145.49   95.89 
   8   5   0 1247.78  105.19 
   9   5   0   38.00   13.00 
  -9   5   0   28.50    7.50 
   9  -5   0   41.50    9.30 
  10   5   0  742.83   70.09 
  11   5   0  149.79   24.50 
   0  -6   0   27.20    8.80 
   0   6   0   14.80    6.40 
  -1  -6   0 1524.95  114.39 
  -1   6   0 1425.86  110.99 
   1   6   0 1358.96  111.99 
   1  -6   0 1443.56  112.69 
  -2  -6   0    3.00    4.10 
  -2   6   0    3.00    3.50 
   2  -6   0    4.40    3.90 
   3  -6   0  752.02   62.29 
  -3  -6   0  759.52   65.59 
  -3   6   0  714.43   67.89 
   4  -6   0   11.90    5.90 
  -4  -6   0    2.20    6.20 
  -4   6   0   12.90    5.70 
  -5  -6   0  578.04   55.09 
  -5   6   0  599.24   54.19 
   5  -6   0  574.64   50.39 
  -6  -6   0  458.05   44.30 
   6  -6   0  391.46   37.40 
  -6   6   0  396.16   33.70 
   6   6   0  401.06   44.20 
  -7   6   0   73.99    9.80 
   7  -6   0   65.29   12.70 
   7   6   0   79.39   18.20 
  -7  -6   0   60.39   17.10 
   8   6   0  157.58   24.10 
   8  -6   0  135.69   17.50 
  -8   6   0  113.99   14.20 
  -8  -6   0  132.79   22.30 
   9   6   0 1155.18   95.09 
  -9   6   0  965.40   80.39 
  10  -6   0   50.79   12.80 
  10   6   0   41.10   15.10 
   0  -7   0    0.50    6.10 
   1  -7   0 1132.69   93.49 
  -1  -7   0 1152.38   94.79 
  -2  -7   0  219.78   27.00 
  -2   7   0  218.48   24.70 
   2  -7   0  238.08   26.40 
   3  -7   0   80.69   13.70 
  -3  -7   0   65.79   15.60 
  -3   7   0   78.89   12.10 
  -4   7   0    7.70    4.60 
  -4  -7   0    9.90    7.10 
   4  -7   0    1.40    5.20 
  -5  -7   0 1493.15  124.49 
  -5   7   0 1654.63  114.79 
   5  -7   0 1377.46  118.49 
   6   7   0 1141.49  102.59 
  -6   7   0 1224.58   89.89 
   6  -7   0 1137.19   94.89 
  -6  -7   0 1191.38  101.59 
  -7   7   0  608.84   49.80 
   7  -7   0  622.14   54.69 
   7   7   0  607.64   62.69 
  -7  -7   0  620.84   61.19 
   8  -7   0  127.69   19.20 
  -8  -7   0  146.09   24.10 
   8   7   0  145.09   29.20 
   9  -7   0   28.30    9.90 
   9   7   0   43.80   16.30 
  -9  -7   0   18.00   13.40 
  10   7   0  179.08   30.20 
   0  -8   0 1260.47  104.49 
   1  -8   0  228.38   26.90 
  -1  -8   0  178.28   25.30 
   2  -8   0  673.23   59.29 
  -2  -8   0  598.44   59.49 
  -3  -8   0  138.09   22.70 
   3  -8   0  166.48   22.70 
   4  -8   0 1376.06  111.09 
  -4  -8   0 1351.86  114.59 
  -5  -8   0  212.38   30.10 
   5  -8   0  221.88   27.40 
   6   8   0  594.94   62.39 
  -6  -8   0  636.34   61.39 
   6  -8   0  576.74   55.19 
   7  -8   0   28.10   10.00 
  -7  -8   0   32.50   12.70 
   7   8   0   29.50   14.30 
  -8  -8   0  259.87   35.00 
   8   8   0  209.48   36.00 
   8  -8   0  236.88   27.80 
   9  -8   0   14.90    8.40 
   9   8   0    4.00   10.80 
  -9  -8   0   24.30   14.90 
   0  -9   0   -4.90    4.40 
   1  -9   0  880.51   74.89 
  -1  -9   0  741.83   73.39 
   2  -9   0  527.85   51.79 
  -2  -9   0  489.45   52.19 
   3  -9   0   36.70   10.70 
  -3  -9   0    4.70    8.80 
  -4  -9   0  850.71   81.59 
   4  -9   0  922.81   79.29 
   5  -9   0  193.58   26.30 
  -5  -9   0  190.38   28.70 
  -6  -9   0   66.89   19.60 
   6  -9   0  101.89   20.10 
   6   9   0   94.89   24.40 
   7   9   0   71.99   21.70 
   7  -9   0  101.29   19.50 
  -7  -9   0  109.29   24.20 
   8   9   0  671.23   92.49 
  -8  -9   0  709.23   86.69 
   8  -9   0  544.05   55.69 
   0 -10   0  247.38   33.50 
  -1 -10   0   -8.90    6.60 
   1 -10   0   -2.90    9.90 
   2 -10   0    6.70    7.70 
  -2 -10   0   -9.50    5.30 
  -3 -10   0 1144.99  101.89 
   3 -10   0 1125.89   98.99 
   4 -10   0    9.20    9.20 
  -4 -10   0   12.80    8.60 
   5 -10   0  449.36   46.80 
  -5 -10   0  400.26   49.50 
   6  10   0  157.98   34.00 
  -6 -10   0  226.68   34.10 
   6 -10   0  202.98   27.80 
   7  10   0  227.88   37.50 
   7 -10   0  209.28   28.20 
  -7 -10   0  228.68   34.80 
   0 -11   0  -12.90    6.40 
   1 -11   0  689.43   68.79 
  -1 -11   0  674.93   69.19 
  -2 -11   0  145.09   29.30 
   2 -11   0  127.39   25.50 
   3 -11   0  148.49   25.60 
  -3 -11   0  155.28   31.30 
  -4 -11   0  232.88   33.80 
   4 -11   0  220.08   32.00 
  -5 -11   0   65.19   22.00 
   5 -11   0   86.69   21.10 
   6 -11   0   25.30   11.30 
   6  11   0   10.50   12.00 
  -6 -11   0   29.70   14.90 
   0 -12   0  514.15   58.69 
  -1 -12   0   34.60   14.10 
   1 -12   0   28.70   13.40 
   2 -12   0   70.29   21.10 
  -2 -12   0   49.00   26.60 
   3 -12   0  133.99   28.30 
  -3 -12   0  191.58   31.50 
   1   0   1 1433.26  103.49 
  -2   0  -1 4419.76  333.97 
   2   0  -1 4331.57  333.27 
   2   0  -1 4760.82  333.67 
  -2   0   1 5093.89  333.67 
   3   0  -1 2081.39  147.39 
  -3   0  -1 1809.62  147.39 
   3   0   1 2186.08  147.49 
   4   0  -1 4854.61  364.86 
   4   0   1 5411.56  366.46 
   4   0  -1 4787.72  363.96 
   4   0   1 5198.78  364.76 
   5   0   1 4002.30  272.77 
   5   0  -1 3731.73  272.07 
   5   0  -1 3581.94  273.17 
   5   0   1 3721.13  274.27 
   6   0   1   41.40    6.90 
  -6   0  -1   25.80    6.80 
   6   0   1   36.30    8.20 
   6   0  -1   28.20    7.30 
   6   0  -1   47.90    6.90 
  -7   0  -1   14.80    5.20 
   7   0   1   35.10   10.00 
   7   0  -1   21.30    6.90 
   7   0  -1   30.00    6.40 
   7   0   1   32.80    7.10 
   8   0   1  151.28   15.70 
   8   0  -1  121.49   16.60 
   8   0   1  107.79   16.50 
   8   0  -1  136.19   14.70 
   9   0  -1 1888.51  159.48 
   9   0  -1 2113.39  165.18 
   9   0   1 2293.77  157.78 
  10   0  -1  293.57   27.20 
  10   0   1  283.67   27.90 
  11   0   1  224.38   23.80 
  11   0  -1  217.78   22.70 
  12   0  -1    6.90    5.40 
  12   0   1   -3.60    4.80 
   0  -1  -1 1882.31  136.09 
  -2  -1  -1  299.17   21.20 
   2   1   1  234.98   20.80 
   2   1   1  217.88   20.30 
  -2  -1   1  206.28   20.10 
  -2   1  -1  258.67   19.20 
   2  -1  -1  251.17   18.10 
  -3  -1  -1 2142.49  182.28 
   3  -1   1 2885.31  181.08 
   3   1  -1 2415.16  182.58 
  -3   1   1 2468.85  180.18 
   3   1  -1 2591.44  182.98 
   3   1   1 2485.35  183.38 
  -3  -1   1 2466.45  182.68 
  -3   1  -1 2633.04  181.38 
   3  -1  -1 2579.84  179.78 
   3   1   1 2358.26  182.58 
   4   1  -1  381.16   33.30 
  -4   1   1  343.17   30.60 
   4  -1   1  452.45   31.40 
   4   1  -1  372.16   32.80 
  -4  -1   1  400.96   33.20 
   4  -1  -1  422.56   30.30 
   4   1   1  404.46   34.10 
   4   1   1  400.56   33.20 
  -4   1  -1  372.26   31.70 
   4  -1  -1  435.46   31.70 
   5   1  -1 1480.95  118.79 
   5  -1   1 1656.13  116.29 
   5   1  -1 1537.15  118.19 
   5  -1  -1 1730.83  115.49 
  -5   1  -1 1361.16  116.79 
   5   1   1 1514.25  119.69 
   5   1   1 1648.24  118.79 
   5  -1  -1 1705.83  117.29 
   6   1  -1  752.22   60.19 
   6  -1   1  801.22   58.29 
   6   1  -1  726.93   61.19 
   6  -1  -1  817.02   57.39 
   6   1   1  817.02   60.89 
   6   1   1  737.13   61.99 
  -6   1  -1  643.24   58.79 
   6  -1  -1  762.72   59.29 
   7  -1   1  420.56   32.60 
   7  -1   1  372.06   34.50 
   7   1  -1  377.06   34.20 
   7   1  -1  356.96   35.50 
   7  -1  -1  413.46   31.50 
   7   1   1  385.86   36.40 
   7   1   1  374.76   37.80 
   7  -1  -1  374.36   33.70 
   8   1  -1  373.56   37.80 
   8  -1   1  378.06   34.20 
   8  -1   1  370.36   36.60 
   8   1  -1  397.66   39.90 
   8  -1  -1  450.25   33.70 
   8   1   1  501.65   38.10 
   8  -1  -1  440.66   37.00 
  -8   1  -1  345.07   35.40 
   9  -1   1  993.70   82.49 
   9   1  -1 1085.09   84.99 
   9   1   1 1174.68   86.09 
   9  -1  -1 1059.89   81.69 
  10  -1   1 1047.70   82.79 
  10   1  -1 1088.49   84.69 
  10   1   1 1148.29   85.59 
  10  -1  -1 1127.19   84.09 
  10  -1  -1  895.51   84.79 
  11   1  -1  507.65   45.30 
  11  -1   1  451.45   43.70 
  11  -1  -1  557.24   43.20 
  11   1   1  528.95   46.30 
  12  -1   1  157.18   19.40 
  12   1  -1  144.59   18.70 
  12   1   1  169.88   20.60 
  -2   2   1 4963.50  355.16 
   2   2  -1 4523.75  357.96 
   2  -2   1 4766.92  356.16 
  -2  -2  -1 4880.91  358.56 
   2  -2  -1 5124.29  355.76 
   2   2   1 4941.11  358.66 
  -2   2  -1 5722.83  356.06 
  -2  -2   1 5106.49  358.76 
   2   2   1 4562.34  358.26 
   3   2  -1  913.41   76.79 
   3  -2   1 1073.89   74.69 
  -3   2   1 1037.60   73.19 
  -3  -2  -1 1070.39   77.99 
   3  -2  -1 1029.10   73.69 
  -3   2  -1 1031.90   74.19 
   3   2   1  917.21   77.09 
   3   2   1  976.50   77.59 
  -3  -2   1  990.00   77.39 
   4   2  -1 1341.87  106.09 
  -4  -2  -1 1616.84  107.59 
  -4   2   1 1466.05  101.69 
   4  -2   1 1581.54  102.89 
   4   2  -1 1305.67  105.79 
  -4   2  -1 1413.96  102.79 
   4   2   1 1246.58  105.59 
   4   2   1 1209.78  105.89 
  -4  -2   1 1351.46  105.89 
   4  -2  -1 1407.16  101.59 
   5  -2   1 2791.12  187.68 
   5   2  -1 2276.47  190.98 
   5   2  -1 2320.77  190.88 
  -5  -2   1 2688.83  191.78 
   5  -2  -1 2859.01  186.58 
   5   2   1 2495.05  192.28 
  -5   2  -1 2558.14  188.08 
   5   2   1 2610.34  191.68 
   6  -2   1 3614.94  243.78 
   6   2  -1 2996.60  247.78 
   6   2  -1 3199.68  247.58 
   6  -2  -1 3618.14  244.58 
   6   2   1 3418.06  247.98 
  -6   2  -1 2977.80  244.18 
   6  -2  -1 3775.52  242.68 
   6   2   1 3217.48  248.98 
   7  -2   1  954.10   65.19 
   7   2  -1  799.92   69.59 
   7   2  -1  756.52   72.49 
   7   2   1  727.93   81.89 
   7  -2  -1  934.71   66.29 
  -7   2  -1  721.93   65.39 
   7   2   1  933.71   69.79 
   8  -2   1  277.77   24.90 
   8  -2   1  276.07   27.40 
   8   2  -1  259.67   27.80 
   8  -2  -1  273.77   26.10 
   8  -2  -1  317.47   24.20 
   8   2   1  322.37   29.70 
  -8   2  -1  220.18   25.50 
   9  -2   1   18.70    5.50 
   9  -2   1    7.30    6.60 
   9   2  -1   16.10    7.00 
  -9   2  -1    3.20    5.40 
   9  -2  -1   10.00    5.40 
   9  -2  -1   14.30    4.30 
   9   2   1   16.60    7.40 
  10   2  -1  364.36   35.00 
  10  -2   1  338.37   31.40 
  10  -2  -1  331.37   29.80 
  10   2   1  374.86   35.90 
  11   2  -1   35.20   11.10 
  11  -2   1   60.29   11.30 
  11   2   1   56.89   20.20 
  12   2  -1  183.68   25.70 
  12  -2   1  141.89   18.80 
  12   2   1  137.29   20.30 
   0  -3   1  217.38   20.00 
   0   3   1  197.68   19.30 
   0   3  -1  213.48   19.70 
   0  -3  -1  226.18   20.00 
   1   3  -1 4571.14  324.27 
   1  -3   1 4683.53  323.47 
  -1  -3  -1 4798.32  324.77 
  -1   3   1 4724.23  322.87 
  -1   3  -1 4394.66  322.57 
   1   3   1 4161.48  323.87 
   1  -3  -1 4147.19  322.67 
  -1  -3   1 4249.67  324.37 
  -2   3   1 1404.66  111.09 
   2   3  -1 1272.67  113.49 
  -2  -3  -1 1446.16  114.49 
   2  -3   1 1441.36  112.29 
  -2   3  -1 1766.62  111.99 
   2   3   1 1541.45  114.79 
   2  -3  -1 1597.04  112.29 
  -2  -3   1 1673.73  115.59 
   3   3  -1  204.08   20.80 
  -3  -3  -1  220.68   21.70 
  -3   3   1  240.08   17.70 
   3  -3   1  217.68   18.70 
   3   3   1  207.48   21.40 
   3  -3  -1  179.58   17.80 
   3   3   1  171.98   20.30 
  -3   3  -1  234.98   17.90 
  -3  -3   1  177.18   20.60 
  -4   3   1 3152.18  218.98 
   4  -3   1 3077.19  220.98 
   4   3  -1 2801.62  224.28 
  -4  -3  -1 3277.67  225.88 
  -4  -3   1 3118.79  225.38 
   4   3   1 2840.02  224.88 
   4   3   1 2891.41  225.08 
   4  -3  -1 3048.40  220.18 
  -4   3  -1 3124.09  219.98 
  -5   3   1 2467.35  174.08 
   5   3  -1 2272.87  180.58 
   5  -3   1 2447.96  175.78 
  -5  -3  -1 2623.24  181.68 
   5  -3  -1 2390.26  174.78 
  -5   3  -1 2584.34  175.48 
   5   3   1 2107.09  180.08 
   5   3   1 2291.27  180.48 
  -5  -3   1 2409.46  180.58 
   6   3  -1  289.17   33.10 
  -6   3   1  292.07   27.90 
   6   3  -1  303.67   34.80 
   6  -3   1  354.96   29.80 
  -6   3  -1  420.16   30.50 
   6   3   1  351.66   36.10 
   6   3   1  396.66   35.60 
   6  -3  -1  407.46   29.30 
   7  -3   1  857.31   62.99 
  -7   3   1  721.73   61.39 
   7   3  -1  846.22   68.79 
  -7  -3   1  936.31   69.79 
  -7   3  -1  717.73   62.59 
   7   3   1  789.62   67.99 
   7  -3  -1  818.52   61.59 
   8   3  -1 1195.78   90.79 
   8  -3   1 1172.38   84.29 
  -8   3   1  905.21   82.59 
   8  -3  -1 1103.79   82.59 
  -8   3  -1  980.40   84.19 
   8  -3  -1 1184.08   84.69 
   8   3   1 1162.98   90.19 
   9   3  -1  313.87   32.60 
   9  -3   1  316.97   27.50 
   9  -3   1  267.17   29.10 
   9   3   1  321.37   32.50 
   9  -3  -1  300.87   27.90 
  -9   3  -1  245.38   27.20 
   9  -3  -1  295.37   25.80 
  10  -3   1  704.83   57.39 
  10   3  -1  708.33   62.69 
  10   3   1  792.02   63.69 
  10  -3  -1  670.83   55.39 
  10  -3  -1  642.34   59.49 
  11  -3   1  190.18   21.90 
  11   3  -1  193.28   39.10 
  11  -3  -1  195.98   20.00 
  11   3   1  224.68   26.70 
   0   4  -1  799.52   61.69 
   0  -4   1  780.52   62.29 
   0   4   1  740.53   61.29 
   0  -4  -1  785.32   61.99 
  -1   4   1 2946.41  208.58 
   1  -4   1 2957.00  209.58 
  -1  -4  -1 2984.60  210.58 
   1   4  -1 2887.51  209.98 
   1   4   1 2615.74  209.38 
  -1   4  -1 2747.63  208.08 
  -1  -4   1 2772.42  210.38 
   1  -4  -1 2826.92  208.88 
  -2   4   1 1318.87   93.59 
  -2  -4  -1 1324.77   97.39 
   2   4  -1 1171.28   95.99 
   2  -4   1 1293.27   94.99 
   2   4   1 1123.09   95.89 
  -2  -4   1 1197.88   96.79 
   2  -4  -1 1216.28   94.19 
  -2   4  -1 1294.77   93.59 
   3   4  -1 4951.40  382.36 
  -3   4   1 5607.64  377.96 
  -3  -4  -1 5425.96  383.66 
   3  -4   1 5161.18  379.86 
   3   4   1 4507.65  386.26 
  -3   4  -1 5723.93  378.36 
  -3  -4   1 5229.38  383.56 
   3  -4  -1 5275.27  379.46 
  -4   4   1 2405.66  155.78 
  -4  -4  -1 2092.59  163.88 
   4  -4   1 2098.89  158.18 
   4   4  -1 1896.61  161.08 
   4   4   1 1974.90  163.78 
  -4  -4   1 2297.57  163.48 
   4   4   1 1999.70  162.08 
   4  -4  -1 2291.07  158.08 
   5  -4   1 1745.23  134.89 
  -5   4   1 1864.11  132.19 
   5   4  -1 1567.64  138.49 
  -5  -4  -1 2055.19  141.69 
   5   4   1 1780.32  140.69 
  -5   4  -1 1839.92  133.29 
   5  -4  -1 1813.02  134.39 
  -5  -4   1 1837.12  140.39 
  -6   4   1  511.35   38.00 
  -6  -4  -1  525.25   46.40 
   6  -4   1  444.06   40.00 
   6   4  -1  446.06   45.50 
   6  -4  -1  485.25   39.50 
  -6   4  -1  480.15   39.00 
   6   4   1  444.36   45.20 
  -6  -4   1  523.85   46.30 
  -7   4   1  328.07   25.70 
   7   4  -1  351.76   34.60 
   7  -4   1  320.47   27.90 
  -7   4  -1  261.47   27.90 
  -7  -4   1  289.77   32.10 
   7   4   1  299.27   32.70 
   7  -4  -1  262.77   25.90 
   8  -4   1  445.76   36.30 
  -8   4   1  340.27   33.20 
   8   4  -1  442.76   42.70 
   8  -4  -1  410.96   34.50 
   8   4   1  468.15   43.20 
  -8   4  -1  383.26   35.00 
  -9   4   1  692.03   62.19 
   9   4  -1  823.22   71.99 
   9  -4   1  794.72   64.59 
   9  -4  -1  820.22   63.19 
   9  -4  -1  868.51   64.39 
   9   4   1  959.10   73.49 
  -9   4  -1  713.03   63.89 
  10  -4   1  370.46   35.10 
  10   4   1  433.26   42.20 
  10  -4  -1  367.56   33.40 
  11   4  -1  102.49   19.40 
  11  -4   1   88.19   14.10 
  11   4   1   67.79   17.10 
   0  -5   1  622.14   52.09 
   0   5   1  588.34   50.59 
   0  -5  -1  619.04   51.69 
   0   5  -1  602.64   50.79 
   1  -5   1 1937.41  149.99 
  -1  -5  -1 2047.20  151.28 
   1   5  -1 1859.61  160.48 
  -1   5   1 2035.20  149.19 
   1   5   1 1855.71  149.88 
   1  -5  -1 2019.10  149.88 
  -1   5  -1 2139.09  149.39 
  -1  -5   1 1978.10  151.38 
   2   5  -1   46.30   10.00 
   2  -5   1   45.20    9.70 
  -2  -5  -1   43.40   10.20 
  -2   5   1   52.49    8.20 
  -3  -5  -1  627.94   56.29 
  -3   5   1  602.54   50.89 
   3  -5   1  618.24   53.19 
   3   5  -1  547.45   54.39 
   3  -5  -1  716.53   53.79 
   3   5   1  604.64   55.59 
  -3  -5   1  687.73   57.39 
  -3   5  -1  764.22   52.09 
  -4   5   1  974.10   69.99 
  -4  -5  -1  896.31   76.79 
   4  -5   1  854.31   72.69 
  -4   5  -1 1032.20   70.79 
   4  -5  -1  907.31   72.49 
  -4  -5   1  912.21   77.19 
   4   5   1  831.32   76.99 
  -5   5   1 1562.04  112.69 
   5  -5   1 1428.06  116.19 
  -5  -5  -1 1509.85  121.59 
  -5   5  -1 1680.23  113.99 
   5   5   1 1449.46  122.09 
  -5  -5   1 1505.55  121.69 
   5  -5  -1 1527.15  115.89 
  -6   5   1  525.75   38.90 
   6   5  -1  458.65   48.10 
   6  -5   1  439.16   41.80 
  -6  -5  -1  499.15   47.90 
   6  -5  -1  490.55   41.80 
   6   5   1  535.65   49.40 
  -6  -5   1  487.55   47.50 
  -7  -5  -1  312.67   33.40 
   7   5  -1  279.47   32.80 
  -7   5   1  281.77   23.60 
   7  -5   1  298.17   27.20 
   7  -5  -1  245.48   25.20 
  -7   5  -1  270.67   24.80 
   7   5   1  250.47   31.80 
  -7  -5   1  236.28   30.20 
  -8   5   1  170.38   17.00 
   8   5  -1  156.28   24.60 
   8  -5   1  161.58   19.30 
   8   5   1  190.88   25.60 
  -8  -5   1  231.58   27.20 
   8  -5  -1  174.68   18.70 
  -8   5  -1  159.48   18.00 
   9   5  -1  131.69   29.60 
  -9   5   1  110.99   14.80 
   9  -5   1  124.79   17.00 
   9   5   1  164.08   23.90 
   9  -5  -1  163.08   16.80 
  10   5  -1  167.18   26.10 
  10  -5   1  158.58   20.00 
  10  -5  -1  167.48   18.80 
  10   5   1  177.38   26.10 
  11   5  -1  293.27   35.40 
  11  -5   1  234.38   36.50 
  11   5   1  287.67   35.90 
   0   6   1 7836.02  574.54 
   0   6  -1 7886.61  574.54 
   0  -6   1 7881.71  581.94 
   0  -6  -1 8071.89  575.94 
  -1  -6  -1 1256.57  100.59 
   1  -6   1 1277.07   99.99 
  -1   6   1 1268.17   98.39 
   1   6  -1 1222.88   99.29 
   1   6   1 1160.78   98.89 
  -1  -6   1 1311.17  101.39 
  -1   6  -1 1254.37   97.99 
   1  -6  -1 1298.97   99.69 
   2  -6   1 1094.29   92.89 
  -2  -6  -1 1152.98   95.19 
  -2   6   1 1146.19   91.19 
  -2  -6   1 1182.28   95.69 
   2  -6  -1 1254.67   93.69 
  -2   6  -1 1204.28   91.39 
   3  -6   1  122.49   17.10 
  -3   6   1  157.38   16.40 
  -3  -6  -1  159.28   20.50 
  -3   6  -1  155.58   16.10 
  -3  -6   1  120.69   18.90 
   3  -6  -1  121.59   16.80 
  -4  -6  -1 1470.45  121.09 
   4  -6   1 1369.56  116.49 
  -4   6   1 1608.54  113.69 
  -4  -6   1 1514.65  121.79 
   4  -6  -1 1475.05  116.49 
  -4   6  -1 1601.74  113.89 
  -5  -6  -1  546.05   49.50 
  -5   6   1  572.64   40.30 
   5  -6   1  505.05   44.50 
   5   6   1  440.26   48.10 
  -5   6  -1  514.35   40.50 
  -5  -6   1  398.26   46.60 
   5  -6  -1  426.16   42.50 
  -6   6   1 1430.26  106.49 
   6   6  -1 1388.86  118.99 
  -6  -6  -1 1478.65  118.39 
   6  -6   1 1315.77  112.29 
  -6  -6   1 1508.45  118.69 
   6  -6  -1 1422.06  110.89 
  -6   6  -1 1458.55  107.79 
   6   6   1 1478.05  119.89 
   7  -6   1  107.99   15.60 
  -7  -6  -1  108.69   21.90 
  -7   6   1  114.09   12.30 
   7   6  -1   94.49   21.40 
   7  -6  -1  110.09   14.80 
  -7   6  -1  112.79   13.00 
   7   6   1  118.19   24.50 
  -7  -6   1   99.49   21.50 
   8   6  -1  254.37   34.70 
   8  -6   1  251.07   28.10 
  -8   6   1  227.98   23.90 
  -8  -6  -1  296.77   35.30 
   8  -6  -1  315.47   28.40 
   8   6   1  334.07   38.00 
  -8  -6   1  334.87   36.70 
   9   6  -1   50.99   15.30 
   9  -6   1   59.29   12.90 
  -9   6   1   44.20   10.40 
   9  -6  -1   74.09   12.10 
   9   6   1   76.49   20.30 
  -9  -6   1   70.89   19.90 
  10   6  -1  213.88   31.00 
  10  -6   1  165.88   23.00 
  10   6   1  231.98   30.70 
   0  -7  -1  652.13   59.59 
   0  -7   1  694.53   60.59 
  -1  -7  -1 1658.13  131.09 
   1  -7   1 1690.73  130.79 
  -1   7   1 1369.56  138.99 
   1  -7  -1 1749.43  130.59 
  -1  -7   1 1755.52  132.39 
  -2   7   1 1100.69   87.99 
   2  -7   1 1082.99   90.49 
  -2  -7  -1 1090.29   92.39 
  -2  -7   1 1109.69   92.89 
   2  -7  -1 1141.29   90.59 
   3  -7   1  638.44   54.69 
  -3   7   1  652.73   51.39 
  -3  -7  -1  599.04   56.39 
  -3  -7   1  527.35   55.39 
   3  -7  -1  561.74   57.79 
  -4  -7  -1  495.15   49.50 
  -4   7   1  552.64   42.90 
   4  -7   1  493.75   46.40 
  -4  -7   1  475.45   49.40 
   4  -7  -1  444.66   46.10 
  -5  -7  -1 1286.37  109.19 
   5  -7   1 1203.08  103.99 
  -5   7   1 1483.35   99.59 
  -5  -7   1 1274.27  109.19 
   5  -7  -1 1244.78  103.39 
   5   7   1 1289.47  110.99 
  -6  -7  -1  366.06   45.40 
   6   7  -1  298.87   38.90 
  -6   7   1  349.96   29.50 
   6  -7   1  320.47   34.80 
  -6  -7   1  350.26   39.70 
   6  -7  -1  334.17   33.90 
   6   7   1  416.26   50.49 
   7  -7   1  731.73   64.29 
  -7  -7  -1  787.42   71.49 
  -7   7   1  760.72   58.19 
   7   7  -1  764.52   72.89 
  -7  -7   1  748.03   70.59 
   7   7   1  728.43   71.69 
   7  -7  -1  705.13   62.99 
   8  -7   1  554.74   51.79 
  -8   7   1  574.54   46.20 
  -8  -7  -1  630.34   60.69 
   8   7  -1  571.74   60.49 
   8  -7  -1  528.95   50.09 
   8   7   1  567.54   60.29 
  -8  -7   1  595.34   59.59 
   9  -7   1  264.47   30.00 
   9   7  -1  273.27   37.80 
  -9  -7   1  259.97   36.50 
   9   7   1  274.37   36.80 
   9  -7  -1  271.27   27.60 
  10  -7   1  152.78   21.80 
  10   7  -1  143.09   24.50 
  10   7   1  109.39   26.70 
   0  -8   1   45.20   13.10 
   0  -8  -1   52.99   14.20 
  -1  -8  -1  191.18   26.10 
   1  -8   1  182.98   25.50 
   1  -8  -1  250.17   28.10 
  -1  -8   1  229.58   28.30 
  -2  -8  -1  264.47   30.70 
   2  -8   1  253.87   29.10 
   2  -8  -1  228.38   28.30 
  -2  -8   1  191.98   28.20 
  -3  -8  -1 1419.26  120.59 
   3  -8   1 1424.16  117.99 
   3  -8  -1 1464.25  117.69 
  -3  -8   1 1546.05  122.09 
   4  -8   1   49.20   13.40 
  -4  -8  -1   51.29   15.60 
  -4  -8   1   47.30   14.30 
   4  -8  -1   42.70   12.90 
  -5  -8  -1  585.34   57.89 
   5  -8   1  525.45   52.59 
  -5  -8   1  556.54   56.89 
   5  -8  -1  543.45   51.79 
   5   8   1  608.14   59.99 
   6  -8   1   95.29   18.50 
  -6  -8  -1   84.49   20.10 
  -6  -8   1   94.19   21.80 
   6  -8  -1  115.49   16.70 
   6   8   1   72.99   21.20 
   7  -8   1   24.90   10.60 
  -7  -8  -1   35.70   14.00 
   7   8  -1   21.50   13.00 
  -7  -8   1   48.90   16.40 
   7   8   1   32.00   13.60 
   7  -8  -1   30.60   10.30 
  -8  -8  -1  189.38   29.70 
   8  -8   1  198.28   25.30 
   8   8  -1  194.78   31.30 
   8   8   1  181.38   29.40 
   8  -8  -1  182.18   23.30 
  -8  -8   1  166.68   29.20 
   9   8  -1  388.26   48.40 
   9  -8   1  365.86   39.70 
  -9  -8   1  422.06   48.40 
   9   8   1  402.66   50.29 
   0  -9   1  327.47   38.70 
   0  -9  -1  343.87   38.60 
   1  -9   1  196.28   27.50 
  -1  -9  -1  186.48   27.60 
  -1  -9   1  226.08   29.80 
   1  -9  -1  261.57   30.40 
   2  -9   1  293.47   36.10 
  -2  -9  -1  306.67   37.20 
   2  -9  -1  335.47   36.60 
  -2  -9   1  324.87   38.50 
  -3  -9  -1   45.80   15.00 
   3  -9   1   53.69   15.70 
  -3  -9   1   89.59   19.60 
   3  -9  -1   69.19   16.50 
  -4  -9  -1  720.03   67.29 
   4  -9   1  743.93   65.09 
  -4  -9   1  583.74   64.69 
   4  -9  -1  674.83   62.89 
  -5  -9  -1 1032.00   89.39 
   5  -9   1  982.60   83.89 
   5   9   1  906.71   88.99 
   5  -9  -1  959.60   82.49 
  -5  -9   1  867.21   86.39 
  -6  -9  -1  221.78   33.40 
   6  -9   1  229.78   30.00 
   6  -9  -1  261.17   29.60 
  -6  -9   1  228.18   33.20 
   6   9   1  233.08   34.50 
   7  -9   1  496.55   50.49 
   7   9  -1  508.05   58.39 
  -7  -9  -1  594.84   59.59 
   7  -9  -1  451.25   48.50 
  -7  -9   1  571.34   58.29 
   7   9   1  512.35   58.49 
   8   9  -1  182.18   41.00 
  -8  -9  -1  171.58   48.90 
   8  -9   1  146.49   22.40 
   8  -9  -1  177.48   23.10 
  -8  -9   1  128.39   31.30 
   0 -10  -1  476.35   51.29 
   0 -10   1  451.15   49.60 
  -1 -10  -1  106.89   22.80 
   1 -10   1   95.39   21.20 
  -1 -10   1  102.69   22.20 
   1 -10  -1  101.09   22.20 
  -2 -10  -1  542.45   60.09 
   2 -10   1  510.95   76.29 
   2 -10  -1  639.74   59.99 
  -2 -10   1  661.53   62.69 
   3 -10   1   15.30    8.30 
  -3 -10  -1   16.00    9.30 
  -3 -10   1    2.20    7.60 
   3 -10  -1    7.20    8.40 
  -4 -10  -1  136.49   28.00 
   4 -10   1  104.89   23.20 
  -4 -10   1  163.58   27.10 
   4 -10  -1  156.38   23.40 
   5 -10   1   17.80   10.90 
  -5 -10  -1   36.70   14.60 
   5  10   1   11.10   10.80 
  -5 -10   1   10.50    9.80 
   5 -10  -1   27.80   11.20 
  -6 -10  -1  252.67   35.70 
   6 -10   1  166.18   32.10 
   6  10  -1  259.67   36.80 
   6 -10  -1  239.38   30.10 
   6  10   1  208.38   35.20 
  -6 -10   1  204.68   33.00 
   7  10  -1   96.39   25.10 
  -7 -10  -1   92.99   23.70 
   7 -10   1  108.29   31.00 
   7 -10  -1   74.09   16.90 
  -7 -10   1   34.10   18.30 
   7  10   1   50.59   19.90 
   0 -11   1  170.28   28.10 
   0 -11  -1  193.68   29.10 
  -1 -11  -1  201.38   30.50 
   1 -11   1  185.58   30.80 
   1 -11  -1  262.27   33.70 
  -1 -11   1  247.18   33.30 
   2 -11   1  304.77   41.10 
  -2 -11  -1  351.86   43.90 
  -2 -11   1  358.46   43.70 
   2 -11  -1  351.86   42.40 
  -3 -11  -1  377.46   45.30 
   3 -11   1  332.87   41.80 
   3 -11  -1  405.76   44.40 
  -3 -11   1  339.17   43.70 
  -4 -11  -1  230.38   35.70 
   4 -11   1  240.58   34.40 
   4 -11  -1  270.17   34.40 
  -4 -11   1  243.08   36.00 
   5 -11   1   64.09   18.30 
  -5 -11  -1   42.20   16.90 
  -5 -11   1   36.40   15.00 
   5 -11  -1   50.19   16.30 
   5  11   1   44.20   17.30 
   6  11  -1   41.00   16.90 
   6 -11   1   59.49   17.30 
  -6 -11  -1   61.99   19.30 
   6 -11  -1   35.00   13.30 
   6  11   1   48.10   19.70 
  -6 -11   1   41.10   16.40 
   0 -12  -1   62.19   19.20 
   0 -12   1   75.99   21.60 
  -1 -12  -1   57.79   18.90 
   1 -12   1   79.69   20.10 
  -1 -12   1   91.89   24.70 
   1 -12  -1   83.79   22.90 
   2 -12   1   78.39   23.00 
  -2 -12  -1   97.29   23.90 
   2 -12  -1   80.29   21.60 
   3 -12   1  273.37   40.70 
  -3 -12  -1  311.27   43.20 
   3 -12  -1  400.76   44.90 
  -3 -12   1  367.36   46.40 
   0   0   2 1262.97   91.09 
   2   0  -2 5139.49  373.56 
  -2   0  -2 5373.16  374.86 
  -2   0   2 5133.99  373.56 
   3   0  -2   18.00    3.40 
   3   0   2   26.20    4.10 
  -3   0   2   17.10    3.30 
   3   0  -2   13.50    3.00 
  -3   0  -2   21.70    4.50 
   4   0  -2   97.19    9.60 
   4   0   2   94.49   10.30 
   4   0  -2   97.49   10.00 
   5   0  -2 1853.91  140.09 
   5   0   2 2130.79  144.19 
   5   0   2 2166.68  141.69 
  -5   0  -2 1661.83  141.69 
   5   0  -2 1777.42  140.89 
   6   0   2  612.54   45.10 
   6   0  -2  562.64   43.70 
   6   0  -2  491.45   44.50 
   6   0   2  546.05   46.90 
   7   0  -2 1652.23  113.79 
   7   0   2 1393.66  116.89 
   7   0   2 1571.74  118.39 
   7   0  -2 1457.45  115.29 
   8   0  -2   12.90    4.70 
   8   0   2   19.80    6.40 
   8   0  -2   14.50    6.10 
   9   0   2   24.50    7.40 
   9   0  -2   16.90    5.30 
  10   0  -2  597.24   55.39 
  10   0  -2  652.13   51.59 
  10   0   2  640.44   53.29 
  11   0  -2  465.55   40.60 
  11   0   2  498.15   43.40 
  12   0   2   64.99   14.00 
   2  -1   2 3009.70  219.08 
   2   1  -2 2725.33  219.78 
   2   1   2 3371.26  221.58 
   2   1   2 2960.70  220.38 
  -2   1  -2 3210.78  219.28 
  -2  -1   2 2979.30  220.38 
   3   1   2  454.15   36.60 
  -3   1  -2  482.95   35.70 
  -3  -1   2  422.76   36.10 
   3  -1  -2  479.65   33.10 
   3   1   2  460.75   37.50 
   3  -1  -2  429.26   33.60 
   4   1  -2 1549.05  124.99 
   4   1  -2 1615.04  125.29 
   4  -1   2 1891.01  124.09 
   4  -1  -2 1741.43  121.89 
   4   1   2 1664.93  125.59 
  -4   1  -2 1598.34  124.49 
  -4  -1   2 1726.33  125.39 
   4  -1  -2 1700.73  122.89 
   4   1   2 1713.93  127.09 
   5  -1   2 5753.72  370.56 
   5   1  -2 4850.71  372.06 
   5   1  -2 5199.88  371.96 
   5   1   2 4897.01  373.66 
   5   1   2 5006.10  372.06 
   5  -1  -2 5266.27  368.36 
   5  -1  -2 5122.89  369.86 
  -5   1  -2 4477.85  370.86 
  -5  -1   2 5630.84  372.56 
   6   1  -2  387.46   38.40 
   6  -1   2  464.95   37.10 
   6   1  -2  400.96   37.90 
   6  -1  -2  521.45   35.60 
  -6   1  -2  416.06   38.20 
   6   1   2  532.85   39.90 
   6   1   2  484.15   41.30 
   6  -1  -2  454.45   37.30 
   7   1  -2  484.45   40.00 
   7  -1   2  522.35   38.70 
   7  -1   2  450.55   41.10 
   7   1  -2  437.66   40.60 
   7   1   2  453.15   40.00 
   7   1   2  408.36   41.20 
   7  -1  -2  478.45   36.30 
   7  -1  -2  452.05   38.50 
   8  -1   2  924.21   68.59 
   8   1  -2  822.42   71.49 
   8  -1   2  825.62   71.29 
   8   1  -2  920.11   70.19 
   8  -1  -2  843.62   69.09 
   8   1   2  942.61   70.89 
   8  -1  -2  841.22   65.99 
   9   1  -2 1019.00   93.19 
   9   1  -2 1303.37   92.19 
   9  -1   2 1228.78   90.39 
   9  -1  -2 1159.88   87.49 
   9   1   2 1235.88   92.49 
   9  -1  -2 1052.19   90.89 
  10  -1   2  422.16   37.70 
  10   1  -2  442.26   38.70 
  10  -1  -2  383.16   39.50 
  10   1   2  467.65   40.10 
  10  -1  -2  406.36   34.70 
  11  -1   2   31.50    8.80 
  11   1  -2   25.90    8.20 
  11  -1  -2   26.20    8.80 
  11   1   2   25.10    9.00 
  12   1  -2   86.79   13.80 
  12  -1   2   97.19   14.40 
  12   1   2   51.99   12.60 
   0   2  -2 3536.15  253.97 
   0   2   2 3432.36  253.87 
   0  -2   2 3410.86  254.17 
   0  -2  -2 3672.93  254.07 
  -1   2   2 3639.84  274.17 
   1  -2   2 3787.22  275.07 
   1   2  -2 3737.43  275.87 
  -1  -2  -2 3921.71  276.27 
  -1  -2   2 3802.12  276.27 
   1  -2  -2 3862.71  274.27 
  -1   2  -2 4145.49  274.77 
   1   2   2 3839.22  276.17 
   1   2   2 3559.84  275.67 
   2   2  -2  557.24   41.80 
  -2   2   2  598.84   38.60 
   2   2   2  447.96   41.50 
  -2  -2   2  441.06   41.20 
  -2   2  -2  523.95   39.40 
   3   2  -2  760.72   68.19 
   3  -2   2  890.81   66.79 
  -3   2   2  876.51   64.39 
  -3  -2  -2  857.71   69.49 
  -3  -2   2  936.11   69.59 
   3   2   2  916.41   69.99 
   3  -2  -2  945.81   65.19 
  -3   2  -2  964.90   66.59 
   3   2   2  865.51   69.19 
   4   2  -2 8123.09  615.24 
  -4   2   2 7993.00  610.44 
   4  -2   2 9648.43  612.94 
   4   2   2 8129.49  615.54 
  -4   2  -2 8938.31  612.94 
   4  -2  -2 8772.12  610.64 
  -4  -2   2 8485.65  615.64 
   4   2   2 8191.58  616.44 
   5   2  -2 1887.91  146.79 
   5  -2   2 2224.78  143.99 
  -5   2   2 1690.93  141.69 
   5   2  -2 1927.41  147.09 
   5  -2  -2 2127.69  142.59 
   5  -2  -2 2003.00  142.29 
  -5  -2   2 1956.00  146.89 
  -5   2  -2 1928.71  144.29 
   5   2   2 1861.01  146.69 
   6   2  -2  457.35   42.40 
   6   2  -2  470.65   42.40 
   6  -2   2  541.35   39.60 
  -6  -2   2  552.44   43.50 
   6   2   2  419.46   42.90 
   6   2   2  479.65   42.50 
  -6   2  -2  435.56   39.80 
   6  -2  -2  485.65   38.50 
   6  -2  -2  522.75   37.10 
   7   2  -2   71.99   13.30 
   7   2  -2   85.99   12.50 
   7  -2   2   74.79    9.70 
   7  -2  -2   52.19    8.10 
   7   2   2   50.69   11.50 
  -7   2  -2   49.99    8.80 
   7  -2  -2   67.19    7.20 
   8   2  -2  277.37   27.80 
   8   2  -2  240.68   28.20 
   8  -2   2  295.57   24.70 
   8   2   2  293.37   28.10 
   8  -2  -2  251.17   21.60 
   8  -2  -2  260.67   24.10 
  -8   2  -2  211.08   24.60 
   9  -2   2  359.06   33.00 
   9   2  -2  369.16   36.10 
   9  -2  -2  376.76   30.60 
   9   2   2  383.06   36.60 
   9  -2  -2  383.86   33.60 
  10   2  -2 1227.38   92.29 
  10  -2   2 1218.48   89.09 
  10  -2  -2 1068.39   84.89 
  10   2   2 1184.58   92.29 
  10  -2  -2  992.20   87.89 
  11   2  -2  123.99   18.20 
  11  -2   2  124.49   16.20 
  11   2   2  138.69   19.00 
  11  -2  -2  128.69   13.90 
   0  -3   2  138.49   13.70 
   0   3   2  116.99   12.70 
   0  -3  -2  114.09   12.80 
   0   3  -2  122.79   12.80 
  -1  -3  -2 1403.36   93.59 
  -1   3   2 1268.97   91.29 
   1   3  -2 1318.27   92.99 
   1  -3   2 1270.27   92.09 
  -1  -3   2 1103.19   92.59 
  -1   3  -2 1182.98   90.99 
   1  -3  -2 1118.49   90.79 
   1   3   2 1116.09   92.29 
   2   3  -2 1870.11  138.79 
   2  -3   2 1966.40  137.39 
  -2   3   2 2050.19  135.89 
  -2  -3  -2 2111.39  139.99 
  -2  -3   2 1819.22  139.29 
   2   3   2 1648.44  138.49 
   2   3   2 1683.33  138.59 
   2  -3  -2 1700.63  135.69 
  -2   3  -2 1873.51  135.99 
  -3  -3  -2 1777.92  126.89 
   3  -3   2 1680.93  123.39 
   3   3  -2 1553.84  125.39 
  -3   3   2 1780.92  120.99 
   3   3   2 1572.24  126.09 
   3   3   2 1649.33  126.49 
   3  -3  -2 1557.74  123.29 
  -3  -3   2 1754.02  126.89 
  -4  -3  -2 3201.18  224.58 
   4  -3   2 3062.99  220.08 
   4   3  -2 2687.43  222.48 
  -4   3   2 3180.28  216.98 
  -4  -3   2 3096.59  224.18 
  -4   3  -2 3244.08  219.28 
   4   3   2 2667.33  227.58 
   4  -3  -2 3050.49  219.58 
   4   3   2 2927.81  223.78 
   5   3  -2 1071.19   87.99 
   5  -3   2 1213.78   83.99 
  -5   3   2 1139.29   80.69 
   5  -3  -2 1124.09   81.69 
  -5  -3   2 1155.48   88.09 
  -5   3  -2 1176.58   83.29 
   5   3   2  900.91   91.19 
   5   3   2  962.20   87.29 
  -6   3   2 2619.54  220.78 
   6   3  -2 2847.32  227.78 
   6  -3   2 3432.16  224.38 
   6   3  -2 2881.81  230.28 
   6   3   2 3151.58  228.98 
   6  -3  -2 3250.17  221.78 
  -6  -3   2 3246.48  229.38 
  -6   3  -2 3068.49  223.98 
   7  -3   2  194.08   17.20 
  -7   3   2  138.59   13.90 
   7   3  -2  165.78   20.80 
   7   3   2  134.69   18.80 
  -7  -3   2  183.38   21.10 
   7  -3  -2  136.09   13.80 
   7  -3  -2  162.78   14.80 
  -7   3  -2  128.49   15.80 
   8  -3   2  164.28   19.70 
   8   3  -2  192.98   24.00 
   8  -3  -2  216.58   19.30 
  -8   3  -2  175.78   20.30 
   8  -3  -2  224.48   18.30 
   8   3   2  233.38   25.30 
   9  -3   2 1290.47   93.59 
   9   3  -2 1214.58   98.39 
   9  -3  -2 1152.88   91.49 
   9   3   2 1254.77   98.29 
   9  -3  -2 1113.29   89.59 
  10   3  -2  306.37   33.00 
  10  -3   2  297.37   29.00 
  10  -3  -2  277.27   25.40 
  10   3   2  329.27   35.00 
  11   3  -2  371.06   36.90 
  11  -3   2  319.37   33.00 
  11   3   2  341.47   36.70 
   0   4  -2 1971.00  145.49 
   0  -4  -2 2036.00  145.89 
   0   4   2 1837.92  145.09 
   0  -4   2 1954.00  146.29 
   1  -4   2 9571.94  685.53 
  -1   4   2 9527.25  684.43 
  -1  -4  -2 9612.74  686.33 
   1   4  -2 9344.46  685.73 
  -1   4  -2 9819.42  684.53 
   1  -4  -2 9559.74  684.63 
   1   4   2 9101.39  685.73 
  -1  -4   2 9570.84  686.83 
   2  -4   2  724.83   54.79 
   2   4  -2  677.23   55.69 
  -2  -4  -2  778.02   57.29 
  -2   4   2  726.73   53.19 
  -2   4  -2  674.03   52.89 
  -2  -4   2  603.04   55.79 
   2   4   2  603.04   55.39 
   2  -4  -2  637.64   53.19 
   3  -4   2   79.89   10.40 
   3   4  -2   75.09   11.80 
  -3   4   2   80.69    8.80 
  -3  -4  -2  101.49   13.30 
   3   4   2   74.19   11.80 
   3  -4  -2   73.69    9.60 
   3   4   2   82.49   12.60 
  -3  -4   2   70.79   12.30 
  -3   4  -2   85.59    9.60 
  -4  -4  -2  810.32   66.69 
  -4   4   2  868.71   59.09 
   4   4  -2  766.42   65.19 
   4  -4   2  750.82   62.19 
   4  -4  -2  825.92   61.19 
  -4  -4   2  806.82   66.59 
   4   4   2  711.53   65.89 
   4   4   2  655.93   64.89 
  -4   4  -2  868.91   60.79 
   5  -4   2 3644.54  264.17 
   5   4  -2 3287.17  267.37 
  -5  -4  -2 3941.51  270.17 
  -5   4   2 3894.01  260.17 
  -5   4  -2 3542.05  262.17 
   5   4   2 3483.65  268.97 
  -5  -4   2 3489.65  268.67 
   5  -4  -2 3596.94  262.27 
  -6   4   2  774.12   63.89 
  -6  -4  -2  903.61   74.19 
   6   4  -2  783.52   72.89 
   6  -4   2  777.72   67.49 
  -6  -4   2  944.21   74.09 
   6  -4  -2  914.71   66.29 
   6   4   2  861.71   73.59 
  -6   4  -2  966.40   67.89 
   7  -4   2  323.47   39.30 
   7   4  -2  331.87   41.20 
   7   4   2  478.75   44.10 
   7  -4  -2  498.95   36.20 
  -7  -4   2  520.05   44.50 
  -7   4  -2  461.45   37.60 
   8   4  -2  290.17   32.00 
   8  -4   2  283.67   26.70 
  -8   4   2  221.98   22.40 
   8  -4  -2  279.87   24.00 
  -8   4  -2  230.48   28.20 
   8  -4  -2  296.37   24.10 
  -8  -4   2  287.77   32.10 
   8   4   2  314.77   32.20 
   9   4  -2   12.90    8.60 
   9  -4   2   32.00    7.70 
   9   4   2   18.90   11.80 
   9  -4  -2   24.90    5.90 
   9  -4  -2   24.40    6.10 
  10   4  -2   17.80    9.20 
  10  -4   2   17.60    7.10 
  10  -4  -2   25.40    5.40 
  10   4   2    5.40    9.20 
  11  -4   2  141.99   18.50 
  11   4  -2  140.39   23.00 
  11   4   2  128.59   21.40 
   0  -5   2 2732.03  206.38 
   0  -5  -2 2870.51  205.98 
   0   5   2 2667.73  204.98 
   0   5  -2 2790.82  205.48 
   1   5  -2 5684.73  412.26 
  -1   5   2 5699.43  410.86 
  -1  -5  -2 5840.42  413.06 
   1  -5   2 5625.84  412.16 
  -1  -5   2 5595.24  413.36 
   1  -5  -2 5733.33  411.36 
   1   5   2 5261.67  411.76 
  -1   5  -2 5802.32  410.76 
   2  -5   2  978.50   74.39 
   2   5  -2  953.70   75.19 
  -2  -5  -2 1043.30   76.69 
  -2   5   2 1034.90   72.79 
  -2   5  -2  905.01   71.79 
   2  -5  -2  838.32   72.29 
  -2  -5   2  850.21   75.49 
   2   5   2  799.52   74.09 
   3   5  -2 1003.50   89.39 
  -3  -5  -2 1160.18   91.49 
  -3   5   2 1218.48   86.09 
   3  -5   2 1150.58   88.69 
   3   5   2 1066.49   91.49 
  -3  -5   2 1192.88   92.39 
  -3   5  -2 1208.88   86.39 
   3   5   2 1023.30   90.09 
   3  -5  -2 1128.59   87.29 
  -4  -5  -2  359.36   34.80 
  -4   5   2  378.56   28.00 
   4  -5   2  290.87   30.30 
  -4  -5   2  325.77   34.20 
   4  -5  -2  330.77   29.80 
   4   5   2  306.77   34.00 
  -4   5  -2  324.67   34.80 
  -5   5   2 1308.57   93.99 
  -5  -5  -2 1383.36  104.69 
   5  -5   2 1194.38   98.39 
   5  -5  -2 1239.58   96.99 
  -5   5  -2 1354.16   96.19 
   5   5   2 1225.98  103.99 
  -5  -5   2 1204.38  103.09 
  -6   5   2 1264.47   82.99 
  -6  -5  -2 1199.08   94.49 
   6   5   2 1050.49   93.19 
  -6   5  -2 1057.79   84.89 
  -6  -5   2 1088.59   93.09 
   6  -5  -2 1022.70   85.29 
   7  -5   2  998.00   78.09 
  -7   5   2  917.91   72.49 
   7   5  -2 1011.10   85.39 
   7   5   2  967.70   84.19 
  -7  -5   2 1043.70   84.69 
  -7   5  -2  988.40   75.79 
   7  -5  -2  916.21   74.99 
   8  -5   2  243.88   25.90 
  -8   5   2  223.48   21.30 
   8   5  -2  263.67   31.90 
   8  -5  -2  259.57   23.60 
   8   5   2  263.37   32.30 
  -8  -5   2  284.47   32.60 
   9   5  -2 1055.39  105.09 
   9  -5   2 1104.29   90.89 
   9  -5  -2 1109.99   86.69 
   9   5   2 1157.28   98.29 
   9  -5  -2 1149.78   86.49 
  -9  -5   2 1280.47  100.39 
  10   5  -2  189.78   28.40 
  10  -5   2  159.38   21.50 
  10   5   2  213.88   27.30 
  11   5  -2  294.57   37.20 
  11  -5   2  297.67   31.80 
  11   5   2  303.57   36.80 
   0  -6  -2    4.90    4.60 
   0   6   2   -1.20    3.10 
   0   6  -2    2.40    3.40 
   0  -6   2    1.50    4.30 
   1   6  -2   83.99   18.50 
   1  -6   2   90.99   14.90 
  -1  -6  -2   99.99   15.90 
   1   6   2  120.19   15.70 
  -1  -6   2  118.89   16.60 
   1  -6  -2  119.29   15.90 
  -1   6  -2  127.29   15.20 
   2  -6   2 2831.22  237.18 
  -2   6   2 3234.68  230.28 
  -2  -6  -2 3232.18  234.48 
  -2  -6   2 2969.50  234.18 
  -2   6  -2 3291.87  230.18 
   2  -6  -2 3085.19  231.18 
  -3  -6  -2  456.25   46.80 
   3  -6   2  426.06   45.20 
  -3   6   2  494.95   42.30 
  -3   6  -2  559.44   43.10 
  -3  -6   2  550.14   49.10 
   3  -6  -2  542.35   44.80 
  -4   6   2 1428.66   96.29 
  -4  -6  -2 1212.58  103.19 
   4  -6   2 1153.08   99.29 
   4  -6  -2 1243.28   98.39 
  -4  -6   2 1236.68  103.79 
   4   6   2 1199.88  104.19 
  -4   6  -2 1332.57   96.49 
  -5   6   2  907.01   65.49 
  -5  -6  -2  846.92   74.89 
   5  -6   2  754.52   69.69 
  -5   6  -2  958.70   67.29 
   5  -6  -2  794.72   68.49 
  -5  -6   2  852.71   75.59 
   5   6   2  846.52   76.49 
  -6   6   2  503.05   38.50 
  -6  -6  -2  489.45   49.10 
   6  -6   2  446.46   43.60 
   6   6   2  499.35   49.99 
  -6  -6   2  513.55   50.09 
   6  -6  -2  480.65   42.20 
   7  -6   2   56.99   12.50 
  -7  -6  -2   41.30   13.30 
  -7   6   2   52.39    7.40 
   7   6  -2   69.69   18.00 
   7   6   2   29.90   13.00 
  -7  -6   2   41.60   13.10 
   7  -6  -2   59.49    9.70 
   8   6  -2  965.20   89.19 
   8  -6   2  900.41   79.09 
  -8   6   2  881.21   72.89 
  -8  -6   2 1015.10   95.19 
   8   6   2 1064.09   88.69 
   8  -6  -2 1048.90   76.59 
  -9   6   2   81.49   14.60 
   9  -6   2   88.49   17.20 
   9   6  -2  123.59   24.60 
   9  -6  -2  122.59   13.80 
  -9  -6   2  129.69   24.80 
   9   6   2  141.79   23.20 
  10  -6   2  296.97   32.60 
  10   6  -2  358.16   40.80 
  10   6   2  320.07   40.00 
   0  -7  -2 2121.09  162.38 
   0  -7   2 2081.29  163.08 
   1  -7   2  820.42   71.39 
  -1   7   2  773.72   68.59 
  -1  -7  -2  794.62   71.49 
  -1  -7   2  870.51   73.09 
   1  -7  -2  907.61   71.49 
  -2   7   2  271.67   28.60 
  -2  -7  -2  254.17   31.40 
   2  -7   2  280.77   30.90 
   2  -7  -2  335.87   32.80 
  -2  -7   2  315.47   34.00 
  -3   7   2   65.99   11.40 
  -3  -7  -2   53.49   14.50 
   3  -7   2   54.59   13.70 
  -3  -7   2   64.79   15.50 
   3  -7  -2   95.59   14.50 
  -4  -7  -2 1286.27  108.39 
   4  -7   2 1250.87  104.49 
  -4   7   2 1439.86  100.69 
   4   7   2 1345.47  110.49 
   4  -7  -2 1240.98  102.89 
  -4  -7   2 1238.58  108.29 
  -5  -7  -2  213.18   28.00 
   5  -7   2  177.28   23.50 
   5  -7  -2  216.48   23.30 
   5   7   2  182.88   27.50 
  -5  -7   2  206.88   27.70 
   6  -7   2  645.54   58.29 
  -6  -7  -2  654.33   70.29 
  -6   7   2  669.03   51.29 
   6   7   2  602.84   70.99 
  -6  -7   2  669.43   63.79 
   6  -7  -2  658.53   56.09 
  -7   7   2  173.18   16.30 
  -7  -7  -2  187.38   26.80 
   7  -7   2  147.09   22.00 
   7   7  -2  183.48   28.40 
   7  -7  -2  173.38   20.00 
  -7  -7   2  162.08   25.70 
   7   7   2  161.38   25.90 
   8  -7   2   29.00   10.40 
  -8  -7  -2   53.99   16.30 
   8   7  -2   67.59   19.00 
  -8   7   2   65.09    8.80 
   8   7   2   45.40   14.60 
  -8  -7   2   44.70   14.60 
   8  -7  -2   57.19   11.10 
   9  -7   2  147.49   22.30 
   9   7  -2  176.28   32.70 
  -9  -7   2  229.18   30.50 
   9   7   2  217.68   31.50 
  10   7  -2   41.80   15.30 
  10  -7   2   35.70   11.80 
   0  -8   2  431.76   44.30 
   0  -8  -2  418.36   42.90 
  -1  -8  -2 2030.80  160.28 
   1  -8   2 1968.40  159.68 
   1  -8  -2 2196.08  160.18 
  -1  -8   2 1947.91  160.58 
  -2  -8  -2  197.48   26.60 
   2  -8   2  192.28   25.60 
  -2  -8   2  202.08   28.40 
   2  -8  -2  223.18   26.40 
   3  -8   2  312.87   35.20 
  -3  -8  -2  317.67   37.00 
   3  -8  -2  346.57   35.40 
  -3  -8   2  334.57   38.30 
  -4  -8  -2  346.67   40.00 
   4  -8   2  299.87   35.60 
  -4  -8   2  362.86   40.40 
   4  -8  -2  353.36   35.80 
   4   8   2  362.56   41.50 
  -5  -8  -2 1079.59   99.49 
  -5   8   2 1221.48   89.99 
   5  -8   2 1081.59   95.79 
   5   8   2 1188.48  103.39 
  -5  -8   2 1169.48  101.69 
   5  -8  -2 1186.68   94.79 
  -6   8   2  753.52   56.89 
  -6  -8  -2  729.53   69.39 
   6  -8   2  698.53   64.19 
  -6  -8   2  675.63   68.89 
   6   8   2  730.63   71.79 
   6  -8  -2  689.13   61.89 
   7  -8   2  925.71   81.79 
  -7  -8  -2  993.60   89.29 
   7   8  -2  839.72   87.89 
  -7   8   2  959.90   72.99 
  -7  -8   2  986.80   88.89 
   7   8   2 1013.90   91.59 
   8   8  -2   81.49   22.80 
  -8  -8  -2   97.29   23.80 
   8   8   2   91.29   23.00 
  -8  -8   2   95.79   22.70 
   8  -8  -2  107.99   15.70 
   9   8  -2   23.30   14.90 
   9  -8   2   30.10   11.40 
  -9  -8   2   47.70   18.10 
   0  -9   2  528.75   52.29 
   0  -9  -2  476.95   49.99 
   1  -9   2  126.99   21.60 
  -1  -9  -2  129.49   21.60 
   1  -9  -2  164.48   22.90 
  -1  -9   2  153.68   23.60 
   2  -9   2  526.25   52.69 
  -2  -9  -2  523.65   52.99 
   2  -9  -2  549.45   51.99 
  -2  -9   2  429.36   70.59 
  -3  -9  -2  611.94   63.19 
   3  -9   2  639.74   62.49 
   3  -9  -2  744.93   62.89 
  -3  -9   2  654.13   64.89 
   4  -9   2  376.86   42.40 
  -4  -9  -2  426.36   47.00 
  -4  -9   2  384.66   45.80 
   4  -9  -2  401.66   42.50 
   4   9   2  465.65   49.50 
  -5  -9  -2  128.09   26.80 
   5  -9   2  106.89   18.40 
   5  -9  -2  120.49   18.90 
  -5  -9   2  107.09   23.80 
   5   9   2   78.29   22.40 
   6  -9   2  184.08   26.00 
  -6  -9  -2  197.98   30.50 
   6   9   2  180.88   31.00 
   6  -9  -2  174.28   24.20 
  -6  -9   2  164.68   28.10 
   7  -9   2  178.88   25.60 
   7   9  -2  175.38   27.90 
  -7  -9  -2  186.28   28.90 
  -7  -9   2   98.39   25.30 
   7  -9  -2  160.58   22.30 
   7   9   2  149.09   31.60 
   8  -9   2   21.00    9.50 
  -8  -9  -2   10.30   10.00 
   8   9  -2    1.00   11.10 
   8   9   2   32.60   17.10 
  -8  -9   2   20.20   13.60 
   0 -10   2   49.30   15.60 
   0 -10  -2   50.59   18.10 
  -1 -10  -2  188.18   29.10 
   1 -10   2  177.18   27.60 
   1 -10  -2  195.78   28.20 
  -1 -10   2  191.98   28.60 
  -2 -10  -2  523.05   55.99 
   2 -10   2  512.55   55.29 
   2 -10  -2  636.44   56.99 
  -2 -10   2  495.65   55.69 
  -3 -10  -2  505.55   50.69 
   3 -10   2  391.06   46.10 
  -3 -10   2  431.26   48.60 
   3 -10  -2  408.56   45.40 
  -4 -10  -2  748.03   74.49 
   4 -10   2  730.63   71.09 
  -4 -10   2  718.73   73.69 
   4 -10  -2  776.92   70.29 
   4  10   2  805.52   78.19 
   5 -10   2    7.80    9.00 
  -5 -10  -2    8.60   12.00 
  -5 -10   2   -4.60    7.80 
   5  10   2   10.60   10.00 
   5 -10  -2    4.00    7.00 
   6 -10   2   98.89   20.10 
  -6 -10  -2  105.29   24.60 
  -6 -10   2   62.69   20.20 
   6 -10  -2   86.89   17.20 
   6  10   2   76.79   23.20 
   7  10  -2   21.70   12.60 
   7 -10   2   28.30   11.10 
  -7 -10  -2   49.80   18.00 
   7 -10  -2   59.69   13.30 
   7  10   2   52.69   21.20 
  -7 -10   2   22.10   11.90 
   0 -11   2  344.87   43.40 
   0 -11  -2  340.27   41.80 
   1 -11   2  168.38   27.50 
  -1 -11  -2  181.98   28.30 
  -1 -11   2  177.68   28.00 
   1 -11  -2  109.69   24.70 
  -2 -11  -2   88.19   21.00 
   2 -11   2   96.99   22.60 
  -2 -11   2   89.79   22.60 
   2 -11  -2   75.39   20.80 
   3 -11   2  224.88   32.50 
  -3 -11  -2  251.97   34.80 
  -3 -11   2  199.48   32.70 
   3 -11  -2  262.17   32.40 
  -4 -11  -2  122.09   27.10 
   4 -11   2  142.59   26.90 
  -4 -11   2  119.19   26.20 
   4  11   2  124.29   27.20 
   4 -11  -2  127.39   25.70 
  -5 -11  -2  180.68   29.60 
   5 -11   2  172.28   26.10 
   5 -11  -2  128.69   38.20 
  -5 -11   2   99.79   25.70 
   5  11   2   82.79   25.70 
   0 -12   2  170.58   29.30 
   0 -12  -2  172.58   28.00 
   1 -12   2  243.28   37.70 
  -1 -12  -2  288.87   38.40 
   1 -12  -2  296.07   38.90 
  -1 -12   2  209.08   36.40 
  -2 -12  -2   98.89   25.30 
   2 -12   2  110.19   25.10 
  -2 -12   2   77.59   23.10 
   2 -12  -2  107.79   25.70 
   3 -12   2   61.49   17.10 
  -3 -12  -2   58.29   20.60 
   3  12   2   54.99   18.80 
  -3 -12   2   51.49   17.70 
   3 -12  -2   54.69   16.80 
   0   0  -3    0.80    0.90 
   0   0   3    1.00    1.10 
  -1   0   3  908.41   70.79 
   1   0   3 1055.39   71.59 
   1   0  -3 1011.80   70.49 
  -1   0  -3  915.01   72.89 
  -2   0   3 6331.37  459.95 
  -2   0  -3 6471.45  461.45 
   2   0  -3 6461.55  459.55 
   3   0  -3   16.30    3.10 
  -3   0   3   16.90    3.10 
  -3   0  -3    9.50    3.30 
   3   0   3   17.00    3.70 
  -4   0  -3 4916.91  367.06 
   4   0  -3 5088.99  364.86 
   4   0  -3 4955.40  364.66 
  -4   0   3 5326.47  366.96 
   5   0  -3  366.66   28.50 
   5   0  -3  335.87   28.70 
   5   0   3  401.56   30.20 
  -5   0  -3  294.27   30.20 
   6   0  -3    0.10    2.40 
  -6   0  -3    1.60    2.90 
   6   0   3   13.00    5.70 
   6   0   3   -1.30    2.90 
   6   0  -3    5.00    2.60 
   7   0  -3   32.20    6.80 
   7   0   3   35.30    7.80 
  -7   0  -3   15.70    6.20 
   7   0   3   28.40    8.40 
   8   0  -3  626.84   49.40 
   8   0   3  672.23   51.79 
   8   0  -3  567.64   50.99 
   9   0  -3   57.19    8.60 
   9   0  -3   49.70   10.70 
   9   0   3   51.39   10.90 
  10   0  -3 1300.97  121.09 
  10   0  -3 1453.05  106.99 
  10   0   3 1468.15  110.29 
  11   0   3   79.69   13.70 
  11   0  -3   93.69   14.70 
  12   0   3    1.00    6.40 
   2   1  -3 6363.36  449.76 
  -2  -1  -3 5718.03  450.35 
   2   1   3 6533.25  450.35 
  -2  -1   3 6420.96  450.25 
   3   1  -3 4461.15  333.27 
  -3  -1  -3 4102.89  334.07 
   3  -1   3 5142.59  332.87 
   3   1   3 5038.90  336.07 
   3   1   3 4589.64  333.87 
  -3  -1   3 4283.07  333.47 
  -3   1  -3 4716.53  333.27 
   4  -1   3 2002.00  138.09 
   4   1  -3 1673.53  138.39 
   4  -1  -3 1977.20  135.09 
  -4   1  -3 1828.22  138.89 
  -4  -1   3 1845.12  138.99 
   4   1   3 1968.20  139.69 
   4  -1  -3 1791.12  135.69 
   4   1   3 1980.00  141.69 
   5   1  -3 1491.15  120.39 
   5   1  -3 1531.75  120.49 
   5  -1   3 1756.52  119.79 
   5   1   3 1600.44  123.39 
   5   1   3 1710.13  121.49 
   5  -1  -3 1499.65  117.59 
  -5  -1   3 1719.53  120.99 
   5  -1  -3 1736.03  116.69 
  -5   1  -3 1484.95  120.59 
   6   1  -3 3303.77  242.98 
   6   1  -3 3111.49  242.98 
   6  -1   3 3655.93  242.18 
  -6   1  -3 3074.19  243.28 
   6  -1  -3 3698.53  238.98 
   6   1   3 3482.75  246.68 
   6  -1  -3 3041.50  244.68 
   6   1   3 3116.59  254.07 
   7   1  -3  731.13   64.79 
   7   1  -3  770.22   64.29 
   7  -1   3  855.11   63.69 
  -7   1  -3  658.43   64.29 
   7   1   3  896.31   65.89 
   7  -1  -3  833.92   62.79 
   7  -1  -3  910.11   60.69 
   8   1  -3  190.78   22.40 
   8   1  -3  240.58   22.50 
   8  -1   3  249.08   22.00 
   8   1   3  220.48   22.70 
   8  -1  -3  196.48   17.90 
   8  -1  -3  188.68   19.80 
   9  -1   3 1751.92  127.49 
   9   1  -3 1416.26  128.69 
   9   1  -3 1590.14  128.29 
   9  -1  -3 1873.71  123.59 
   9   1   3 1863.91  129.59 
   9  -1  -3 1552.64  126.29 
  10  -1   3  315.67   30.60 
  10   1  -3  321.67   37.30 
  10   1  -3  371.56   31.50 
  10  -1  -3  330.37   26.90 
  10   1   3  332.47   32.60 
  10  -1  -3  265.37   29.60 
  11  -1   3  114.99   17.70 
  11   1  -3  109.99   16.10 
  11  -1  -3  163.08   14.50 
  11   1   3  163.08   19.90 
  12  -1   3  351.76   35.00 
  12   1   3  356.16   36.00 
   0   2   3 6111.79  458.45 
   0   2   3 5902.51  457.25 
   0   2  -3 6923.91  457.85 
   0  -2   3 6535.25  458.35 
  -1   2   3 5171.78  440.56 
  -1  -2  -3 7001.40  443.96 
   1  -2   3 6258.07  442.46 
  -1   2   3 5761.72  441.16 
   1   2  -3 6083.59  442.66 
   1   2   3 5631.94  442.46 
  -1  -2   3 6024.60  443.16 
   1  -2  -3 6917.51  441.46 
  -1   2  -3 6427.96  441.66 
   1   2   3 6236.28  443.46 
  -2   2   3 2546.15  212.18 
   2  -2   3 3122.79  214.88 
   2   2  -3 2870.61  215.68 
  -2   2   3 3001.10  212.58 
   2   2   3 2997.50  216.98 
   2  -2  -3 3224.58  212.68 
   2   2   3 2664.93  215.68 
  -2  -2   3 2887.61  216.28 
  -2   2  -3 3313.37  214.18 
   3   2  -3  348.47   31.20 
   3  -2   3  395.56   30.20 
   3   2   3  355.16   32.50 
  -3   2  -3  399.76   29.80 
   3   2   3  350.46   31.70 
  -3  -2   3  359.86   32.00 
   4  -2   3  444.96   32.50 
   4   2  -3  390.86   33.90 
  -4  -2   3  393.26   34.50 
  -4   2  -3  392.36   32.20 
   4   2   3  366.46   34.10 
   4   2   3  372.96   35.10 
   5   2  -3 8686.63  682.93 
   5  -2   3 9999.00  681.03 
   5   2   3 9250.77  685.43 
   5   2   3 9380.26  683.83 
  -5   2  -3 9639.24  681.83 
   5  -2  -3 9333.37  677.73 
   5  -2  -3 9805.72  677.43 
  -5  -2   3 9723.23  683.93 
   6  -2   3   11.60    4.20 
   6   2  -3    9.20    5.00 
   6   2  -3    4.40    4.20 
  -6  -2  -3    4.90    4.30 
   6  -2  -3    9.90    2.50 
  -6  -2   3   10.50    5.40 
   6  -2  -3    6.10    2.00 
  -6   2  -3    5.30    3.80 
   6   2   3    7.50    5.60 
   6   2   3   12.70    5.30 
   7   2  -3  998.80   89.79 
   7  -2   3 1109.99   87.39 
   7  -2  -3 1163.28   85.49 
   7  -2  -3 1252.97   84.09 
  -7   2  -3 1080.89   88.99 
   7   2   3 1257.67   91.59 
   8   2  -3  129.59   18.10 
   8   2  -3  143.89   19.30 
   8  -2   3  156.08   16.50 
   8  -2  -3  146.69   14.50 
   8   2   3  150.78   18.90 
   8  -2  -3  145.99   12.90 
   9  -2   3   92.49   13.20 
   9   2  -3   95.39   14.40 
   9   2   3  105.39   15.10 
   9  -2  -3   83.69   10.90 
   9  -2  -3   85.59    9.20 
  10   2  -3   13.00    7.80 
  10  -2   3   22.10    8.00 
  10  -2  -3   22.50    5.50 
  10  -2  -3   27.50    5.10 
  10   2   3   16.60    8.50 
  11  -2   3  619.44   51.99 
  11   2  -3  596.14   52.69 
  11   2   3  557.84   52.99 
   0   3   3 7975.00  582.64 
   0   3   3 7318.07  582.04 
   0  -3  -3 8714.63  583.04 
   0  -3   3 7940.01  583.24 
   0   3  -3 8543.75  582.84 
   1   3  -3   46.80    7.40 
  -1   3   3   48.10    6.60 
  -1  -3  -3   37.70    8.00 
   1  -3   3   41.70    7.90 
   1  -3  -3   56.89    6.90 
  -1  -3   3   52.89    8.50 
  -1   3  -3   56.09    7.10 
   1   3   3   47.00    7.70 
   1   3   3   54.59    8.10 
  -2  -3  -3 2464.45  170.48 
  -2   3   3 2221.58  166.18 
   2  -3   3 2255.57  168.08 
   2   3  -3 2148.09  168.98 
   2  -3  -3 2265.67  166.18 
   2   3   3 2150.18  169.38 
  -2  -3   3 2240.68  170.08 
   2   3   3 2297.67  170.18 
  -2   3  -3 2530.95  167.08 
   3   3  -3 1820.62  148.09 
   3  -3   3 1974.10  146.69 
  -3   3   3 2011.20  143.49 
  -3  -3  -3 2226.58  150.58 
   3   3   3 1967.80  149.29 
  -3  -3   3 1880.51  149.19 
  -3   3  -3 2237.18  145.69 
   3  -3  -3 1885.51  143.99 
   3   3   3 1870.21  149.29 
   4  -3   3 2342.37  165.28 
  -4   3   3 2466.35  160.88 
   4   3  -3 2032.00  166.88 
  -4  -3   3 2204.08  168.38 
  -4   3  -3 2391.16  164.18 
   4   3   3 2094.69  168.58 
   4   3   3 2188.88  168.18 
   4  -3  -3 2160.48  161.68 
   5  -3   3 2289.07  147.29 
   5   3  -3 1952.00  149.49 
  -5   3   3 1892.51  142.19 
   5   3   3 1939.91  150.08 
   5   3   3 1807.12  150.58 
  -5   3  -3 1950.10  145.89 
  -5  -3   3 2004.20  150.48 
   5  -3  -3 1969.50  142.79 
   6   3  -3 2432.16  206.48 
   6  -3   3 2852.31  203.98 
   6   3  -3 2524.15  207.78 
   6  -3  -3 2957.00  200.08 
   6   3   3 2733.43  207.88 
  -6   3  -3 2790.72  204.08 
  -6  -3   3 2982.30  208.78 
   6  -3  -3 2870.71  199.98 
   7   3  -3  371.86   38.70 
   7  -3   3  457.55   36.30 
   7   3  -3  430.66   40.40 
   7   3   3  448.26   40.30 
   7  -3  -3  402.76   32.20 
   7  -3  -3  390.46   32.00 
  -7   3  -3  413.66   36.30 
  -7  -3   3  417.36   39.60 
   8  -3   3  609.54   44.60 
   8   3  -3  533.05   48.20 
  -8  -3   3  537.05   48.10 
   8   3   3  463.25   46.50 
   8  -3  -3  446.16   39.20 
   9  -3   3 1008.90   80.99 
   9   3  -3 1010.60   85.29 
   9  -3  -3  992.80   76.29 
   9   3   3 1087.99   85.69 
  10  -3   3   92.69   15.00 
  10   3  -3  132.69   19.30 
  10   3   3  125.09   19.20 
  11   3  -3  226.28   25.40 
  11  -3   3  188.88   22.60 
  11   3   3  166.48   23.10 
   0   4   3   37.30    8.10 
   0   4  -3   37.60    7.60 
   0  -4  -3   39.90    8.00 
   0  -4   3   37.50    8.30 
  -1  -4  -3  236.08   22.00 
  -1   4   3  185.08   19.40 
   1   4  -3  210.08   21.10 
   1  -4   3  202.68   20.80 
   1   4   3  194.08   20.90 
  -1  -4   3  210.18   21.80 
  -1   4  -3  226.88   20.10 
   1  -4  -3  198.48   19.70 
   1   4   3  216.18   21.60 
  -2  -4  -3 1227.48   97.39 
   2  -4   3 1088.29   95.09 
   2   4  -3 1078.29   95.99 
  -2   4   3 1118.29   93.59 
   2   4   3 1362.86   98.39 
  -2  -4   3 1447.46   99.39 
   2   4   3 1329.07   98.09 
   2  -4  -3 1411.86   94.79 
   3   4  -3  911.41   81.49 
  -3  -4  -3 1083.09   83.09 
  -3   4   3 1049.40   76.89 
   3  -4   3  986.60   79.59 
  -3  -4   3 1026.70   82.79 
   3  -4  -3 1012.40   77.49 
  -3   4  -3 1193.98   78.39 
   3   4   3 1049.40   82.79 
   3   4   3  920.31   81.69 
   4  -4   3 7527.25  545.05 
  -4  -4  -3 8485.45  550.14 
   4   4  -3 7055.39  547.05 
  -4   4  -3 8512.75  543.35 
   4   4   3 6672.83  547.95 
   4  -4  -3 7223.78  541.85 
   4   4   3 7264.27  548.55 
  -4  -4   3 7614.44  549.25 
   5   4  -3  405.86   39.90 
   5  -4   3  423.96   37.60 
  -5   4   3  485.15   33.00 
  -5  -4  -3  502.55   43.10 
   5   4   3  388.56   40.50 
   5  -4  -3  416.96   34.40 
  -5   4  -3  425.86   36.00 
  -5  -4   3  442.36   41.90 
  -6   4   3  145.59   12.90 
  -6   4  -3  163.28   16.70 
   6   4   3  160.98   21.20 
  -6  -4   3  173.68   21.70 
  -7   4   3  137.39   13.30 
   7  -4   3  174.58   18.90 
   7   4  -3  156.28   22.10 
   7   4   3  202.48   23.30 
  -7  -4   3  171.48   22.40 
   7  -4  -3  170.28   14.20 
   8   4  -3  879.51   77.49 
   8  -4   3  842.32   71.79 
  -8  -4   3  974.90   78.29 
   8   4   3  893.91   77.09 
   9  -4   3   88.59   14.80 
   9   4  -3  103.49   20.50 
   9   4   3  118.09   18.90 
  10  -4   3 1166.38   96.49 
  10   4  -3 1238.38  101.99 
  10   4   3 1236.98  101.69 
  11  -4   3   21.70    8.20 
  11   4  -3   11.70    8.60 
  11   4   3   22.90   10.50 
   0  -5  -3 1327.87  102.29 
   0   5  -3 1337.07  101.79 
   0   5   3 1281.97  101.79 
   0  -5   3 1326.47  103.29 
  -1  -5  -3  487.05   38.90 
   1   5  -3  449.36   37.70 
  -1   5   3  424.26   36.30 
   1  -5   3  463.15   38.30 
  -1   5  -3  370.06   35.30 
   1  -5  -3  375.06   35.70 
  -1  -5   3  393.66   38.20 
   1   5   3  331.57   39.10 
  -2   5  -3  135.39   14.40 
   2   5   3  116.59   16.30 
  -2  -5   3  117.49   19.10 
   2  -5  -3  128.59   14.70 
   2   5   3  103.49   15.40 
   3  -5   3 1782.62  132.29 
  -3   5   3 1833.82  129.19 
  -3  -5  -3 1852.91  135.29 
   3   5  -3 1679.03  133.29 
   3   5   3 1462.95  134.29 
   3   5   3 1707.43  134.99 
   3  -5  -3 1661.03  129.59 
  -3   5  -3 1854.91  129.59 
  -3  -5   3 1752.32  135.49 
  -4   5   3  186.18   17.40 
  -4  -5  -3  168.48   22.70 
   4  -5   3  155.78   19.90 
  -4   5  -3  234.48   19.50 
   4  -5  -3  209.88   19.30 
   4   5   3  204.98   24.60 
  -4  -5   3  214.18   24.80 
  -5  -5  -3  547.95   48.60 
   5  -5   3  469.95   43.20 
  -5   5   3  526.25   38.00 
  -5   5  -3  506.25   40.70 
  -5  -5   3  479.75   47.30 
   5   5   3  484.15   47.40 
   5  -5  -3  457.65   40.00 
   6  -5   3  540.15   41.60 
   6   5   3  374.16   43.10 
  -6  -5   3  449.56   44.70 
   6  -5  -3  419.06   35.90 
   7   5  -3  569.04   52.99 
   7  -5   3  540.75   46.40 
  -7  -5   3  552.04   51.49 
   7  -5  -3  496.85   41.10 
   7   5   3  476.25   50.19 
   8   5  -3  501.15   54.99 
  -8  -5   3  632.64   57.19 
   8   5   3  578.04   57.99 
   8  -5  -3  599.14   44.20 
   9  -5   3  567.14   55.29 
   9   5  -3  643.94   62.69 
  -9  -5   3  698.03   63.09 
   9   5   3  712.63   63.49 
  10   5  -3  149.29   25.30 
  10  -5   3  163.18   21.20 
  10   5   3  175.68   25.40 
  11   5  -3  185.48   27.70 
  11  -5   3  181.08   23.80 
  11   5   3  180.28   28.00 
   0   6  -3  176.88   23.60 
   0  -6  -3  183.28   20.80 
   0   6   3  160.58   20.20 
   0  -6   3  173.88   21.40 
  -1   6   3 4983.50  393.16 
  -1  -6  -3 5646.13  391.56 
   1  -6   3 5273.17  390.86 
  -1  -6   3 5265.27  391.96 
   1   6   3 5035.00  390.06 
  -1   6  -3 5519.85  388.86 
   1  -6  -3 5541.35  389.76 
  -2   6   3 1417.76  106.19 
   2  -6   3 1313.97  107.99 
  -2  -6  -3 1429.36  110.09 
  -2  -6   3 1310.57  109.99 
   2  -6  -3 1355.16  106.49 
  -2   6  -3 1409.86  105.69 
   3  -6   3  127.79   17.10 
  -3   6   3  155.48   15.70 
  -3  -6  -3  138.29   19.50 
  -3   6  -3  107.19   14.90 
   3   6   3  124.49   19.50 
  -3  -6   3  131.09   19.40 
   3  -6  -3  131.29   16.40 
  -4   6   3   27.40    6.20 
  -4  -6  -3   23.50    8.50 
   4  -6   3   30.50    8.50 
  -4  -6   3   23.50    9.70 
   4   6   3   17.40    8.70 
   4  -6  -3   21.80    6.70 
  -5   6   3 1027.00   77.79 
  -5  -6  -3 1051.79   88.49 
   5  -6   3  889.61   82.99 
   5   6   3 1132.59   90.59 
   5  -6  -3 1055.59   81.19 
  -5  -6   3 1117.49   90.29 
  -6   6   3   91.29    8.80 
  -6  -6  -3   65.69   16.40 
   6  -6   3   72.99   12.70 
   6  -6  -3   82.49   11.30 
  -6  -6   3   83.69   18.70 
   6   6   3   78.59   18.20 
  -7   6   3 1132.09   88.49 
   7  -6   3 1114.89   96.09 
   7   6  -3 1176.88  103.49 
  -7  -6   3 1300.57  103.99 
   7  -6  -3 1282.17   91.79 
   7   6   3 1246.18  106.39 
   8   6  -3  184.28   37.60 
   8  -6   3  160.58   21.50 
   8  -6  -3  180.88   16.50 
   8   6   3  171.28   27.10 
   9  -6   3   18.90    8.90 
   9   6  -3   16.30   10.40 
   9   6   3    9.80   11.10 
  -9  -6   3   22.30   11.80 
  10  -6   3   36.90    9.70 
  10   6  -3   21.20   11.70 
  10   6   3    5.40   11.20 
   0  -7   3 1428.96  118.59 
   0  -7  -3 1537.95  118.09 
  -1   7   3  125.59   17.00 
   1  -7   3  134.59   19.00 
  -1  -7  -3  148.29   19.90 
   1  -7  -3   93.29   16.50 
  -1  -7   3  109.39   17.60 
   2  -7   3   78.49   16.10 
  -2  -7  -3   85.79   17.20 
  -2   7   3   85.89   13.00 
   2  -7  -3   64.69   16.60 
  -2  -7   3   70.79   16.60 
   3  -7   3  484.35   48.40 
  -3  -7  -3  490.55   50.39 
  -3   7   3  523.55   45.80 
  -3  -7   3  568.34   52.79 
   3   7   3  545.85   52.59 
   3  -7  -3  583.74   48.30 
  -4  -7  -3  640.54   59.09 
  -4   7   3  718.63   52.69 
   4  -7   3  636.54   56.29 
  -4  -7   3  599.84   58.89 
   4  -7  -3  561.64   52.79 
   4   7   3  548.15   58.39 
  -5  -7  -3  210.78   27.30 
  -5   7   3  223.08   19.00 
   5  -7   3  201.28   24.00 
   5   7   3  151.08   25.40 
  -5  -7   3  150.48   24.90 
   5  -7  -3  167.58   20.40 
  -6   7   3  882.71   62.19 
  -6  -7  -3  958.00   77.29 
   6  -7   3  795.92   69.99 
   6   7   3  743.33   74.79 
  -6  -7   3  765.72   74.69 
   6  -7  -3  727.23   65.39 
  -7   7   3  149.19   13.60 
   7  -7   3  130.99   19.90 
  -7  -7  -3  122.59   24.90 
   7  -7  -3  133.89   16.30 
  -7  -7   3  158.78   24.40 
   7   7   3  125.69   26.60 
   8   7  -3  268.17   37.40 
  -8   7   3  270.27   23.30 
   8  -7   3  273.57   31.10 
   8  -7  -3  273.27   25.60 
  -8  -7   3  318.07   37.20 
   8   7   3  317.67   38.60 
   9   7  -3  565.44   60.39 
   9  -7   3  503.85   51.09 
  -9  -7   3  584.24   59.19 
   9   7   3  572.94   58.99 
   0  -8   3  642.14   61.39 
   0  -8  -3  680.63   60.79 
   1  -8   3  166.18   22.80 
  -1  -8  -3  171.88   23.20 
  -1  -8   3  165.08   23.90 
   1  -8  -3  170.38   22.90 
  -2  -8  -3 1021.40   91.59 
   2  -8   3 1016.50   90.99 
  -2  -8   3 1120.79   93.99 
   2  -8  -3 1175.68   90.79 
   3  -8   3   28.20   10.80 
  -3  -8  -3   25.30   10.40 
  -3  -8   3   39.10   13.20 
   3   8   3   30.00   11.80 
   3  -8  -3   26.00    9.70 
   4  -8   3 1008.40   90.59 
  -4   8   3 1103.29   85.69 
  -4  -8  -3 1128.59   95.19 
   4   8   3 1105.89   96.79 
  -4  -8   3 1034.60   94.29 
   4  -8  -3 1104.49   88.89 
  -5   8   3  294.47   25.40 
  -5  -8  -3  249.28   33.50 
   5  -8   3  238.88   29.80 
   5   8   3  241.98   34.60 
  -5  -8   3  226.78   32.10 
  -6   8   3  146.89   14.40 
  -6  -8  -3  144.29   24.30 
   6  -8   3  134.09   20.50 
  -6  -8   3  124.69   25.40 
   6  -8  -3   91.09   16.60 
   6   8   3  124.89   25.80 
   7  -8   3   20.30    9.10 
  -7   8   3   22.20    5.70 
  -7  -8  -3   10.20    9.60 
   7  -8  -3   17.40    6.80 
  -7  -8   3   20.00   11.10 
   7   8   3   14.60   12.60 
   8   8  -3  434.26   50.79 
   8  -8   3  399.96   43.00 
   8  -8  -3  371.06   36.00 
  -8  -8   3  417.96   48.60 
   8   8   3  454.85   51.59 
   9  -8   3   45.00   15.20 
   9   8  -3   79.09   21.70 
  -9  -8   3   63.39   20.20 
   9   8   3   45.50   17.90 
   0  -9   3  290.87   36.50 
   0  -9  -3  346.77   37.50 
  -1  -9  -3   44.80   12.20 
   1  -9   3   25.20   11.10 
  -1  -9   3   65.29   16.80 
   1  -9  -3   54.39   14.30 
  -2  -9  -3  339.87   41.50 
   2  -9   3  349.37   41.20 
   2  -9  -3  434.46   42.10 
  -2  -9   3  429.26   45.10 
  -3  -9  -3  397.16   44.70 
   3  -9   3  375.46   42.10 
   3   9   3  386.86   45.70 
   3  -9  -3  457.95   43.20 
  -3  -9   3  385.46   44.50 
   4  -9   3  374.56   43.70 
  -4  -9  -3  463.75   48.30 
  -4  -9   3  423.16   47.70 
   4   9   3  404.36   48.10 
   4  -9  -3  470.15   44.10 
  -5  -9  -3  250.17   32.40 
   5  -9   3  202.68   26.70 
  -5  -9   3  163.48   28.60 
   5   9   3  179.78   30.50 
   5  -9  -3  179.58   24.30 
  -6  -9  -3  801.22   77.79 
   6  -9   3  849.41   73.59 
   6  -9  -3  795.82   68.99 
   6   9   3  799.72   79.59 
  -6  -9   3  721.33   76.39 
  -7  -9  -3   -7.60    7.50 
   7  -9   3   38.30   16.80 
   7   9   3   -6.40    9.50 
   7  -9  -3   26.20    8.40 
   8  -9   3   83.49   18.70 
   8   9  -3   81.49   22.30 
  -8  -9   3  100.59   24.40 
   8   9   3   88.29   24.60 
   0 -10  -3   25.10   17.00 
   0 -10   3   13.10    8.90 
   1 -10   3  909.11   87.89 
  -1 -10  -3 1018.50   88.89 
   1 -10  -3 1019.90   87.59 
  -1 -10   3  977.90   89.79 
   2 -10   3   42.90   14.10 
  -2 -10  -3   45.50   13.80 
  -2 -10   3   39.30   15.10 
   2 -10  -3   62.59   15.90 
   3 -10   3   21.90   10.50 
  -3 -10  -3   47.40   15.40 
  -3 -10   3   16.60   10.00 
   3  10   3   27.80   15.30 
   3 -10  -3   19.50   10.20 
   4 -10   3   13.10    8.40 
  -4 -10  -3  -15.80    6.90 
   4 -10  -3   -4.60    6.40 
   4  10   3    8.60    9.50 
  -5 -10  -3  551.24   58.39 
   5 -10   3  494.65   53.59 
   5 -10  -3  542.55   51.69 
   5  10   3  480.75   59.09 
  -5 -10   3  512.05   57.19 
  -6 -10  -3   25.40   13.90 
   6 -10   3   20.50   10.20 
  -6 -10   3   21.50   13.40 
   6 -10  -3   16.70   10.10 
   6  10   3   14.60   11.30 
  -7 -10  -3  254.17   39.40 
   7 -10   3  249.58   34.60 
   7  10   3  358.76   45.80 
   7 -10  -3  266.87   42.50 
  -7 -10   3  343.47   43.10 
   0 -11  -3   50.69   16.30 
   0 -11   3   43.30   15.40 
   1 -11   3  137.79   29.20 
  -1 -11  -3  144.09   28.00 
  -1 -11   3  132.79   27.30 
   1 -11  -3  155.28   25.90 
   2 -11   3   92.79   22.40 
  -2 -11  -3  106.59   22.80 
   2 -11  -3  120.39   23.30 
  -2 -11   3   85.19   23.20 
   3 -11   3  335.27   43.90 
  -3 -11  -3  371.66   46.30 
   3 -11  -3  448.06   45.70 
  -3 -11   3  378.46   46.60 
   3  11   3  379.26   47.20 
  -4 -11  -3   80.79   23.00 
   4 -11   3   99.09   22.50 
  -4 -11   3   90.79   24.50 
   4  11   3   65.29   23.00 
   4 -11  -3  104.89   27.20 
   5 -11   3  149.49   28.90 
  -5 -11  -3  172.98   33.50 
  -5 -11   3  144.69   31.90 
   5 -11  -3  191.98   26.90 
   5  11   3  153.08   34.50 
   0 -12  -3   -6.50    7.60 
   0 -12   3   -0.80    8.70 
   1 -12   3   82.59   22.90 
  -1 -12  -3   26.40   16.30 
   1 -12  -3   49.99   17.70 
  -2 -12  -3  528.55   67.09 
   2 -12   3  525.95   57.79 
  -2 -12   3  494.65   58.39 
   2  12   3  536.05   61.79 
   2 -12  -3  462.85   54.89 
   3 -12   3   16.50   13.20 
  -3 -12  -3   30.00   14.10 
  -3 -12   3   10.60   11.40 
   3  12   3   36.60   17.10 
   3 -12  -3    4.40   11.40 
   1   0   4 1630.54  111.79 
  -1   0   4 1341.17  112.29 
   1   0  -4 1635.04  110.79 
  -1   0  -4 1512.75  112.09 
   2   0  -4  138.49   11.10 
  -2   0  -4  135.19   13.30 
   2   0   4  133.59   12.50 
  -2   0   4  139.89   11.90 
   3   0   4 2341.77  153.68 
  -3   0   4 1984.10  152.18 
  -3   0  -4 1958.00  154.28 
   3   0  -4 2109.19  151.58 
  -4   0   4  719.23   58.39 
  -4   0  -4  726.03   60.29 
   4   0  -4  744.43   57.39 
   4   0   4  886.81   59.69 
  -5   0  -4 1952.90  153.88 
   5   0  -4 2226.38  149.99 
   5   0  -4 1959.80  152.88 
   6   0  -4 2178.18  154.88 
  -6   0  -4 1804.82  158.08 
   6   0  -4 2023.40  155.28 
   6   0   4 2455.25  157.58 
   7   0  -4  720.83   54.49 
   7   0   4  747.83   56.99 
   7   0  -4  644.74   54.99 
   8   0  -4  271.37   26.60 
   8   0   4  312.97   28.20 
   8   0  -4  301.27   25.50 
   9   0  -4  215.78   24.00 
   9   0  -4  264.07   22.70 
   9   0   4  277.17   26.10 
  10   0  -4   -2.70    3.10 
  10   0   4   -1.00    5.10 
  10   0  -4   -1.90    5.40 
  11   0  -4  461.45   37.80 
  11   0   4  466.95   42.80 
   0   1   4 2057.69  148.99 
   0   1  -4 2095.99  149.19 
   0  -1   4 2022.10  149.88 
  -1   1   4  625.64   43.70 
   1   1  -4  571.94   44.70 
   1  -1   4  605.04   45.30 
  -1  -1  -4  515.25   45.50 
   1  -1  -4  573.24   44.20 
   1   1   4  600.84   45.30 
  -1  -1   4  578.14   45.50 
  -1   1  -4  674.93   45.10 
  -2  -1  -4  654.43   52.89 
  -2   1   4  795.62   49.60 
   2   1  -4  747.73   51.79 
   2   1   4  657.43   52.09 
  -2  -1   4  589.74   51.79 
   2  -1  -4  617.94   49.40 
  -2   1  -4  684.13   51.59 
   3   1  -4 1540.25  106.49 
  -3  -1  -4 1348.67  107.89 
  -3  -1   4 1384.06  106.89 
  -3   1  -4 1429.46  106.69 
   3   1   4 1478.95  107.19 
   4  -1   4 1637.84  113.79 
   4   1  -4 1414.56  113.69 
  -4   1  -4 1456.35  114.59 
   4   1   4 1637.34  115.19 
  -4  -1   4 1532.95  114.49 
  -5  -1  -4 1486.15  133.89 
   5   1  -4 1669.63  132.19 
   5  -1   4 2046.60  132.59 
   5  -1  -4 1881.11  128.19 
  -5  -1   4 1805.02  132.79 
   5  -1  -4 1791.22  128.79 
   5   1   4 1892.71  133.79 
  -5   1  -4 1549.45  141.49 
   5   1   4 1878.51  136.69 
   6   1  -4 2286.07  177.18 
   6   1  -4 2421.16  177.58 
  -6  -1   4 2600.44  177.98 
   6  -1  -4 2579.74  172.68 
   6   1   4 2327.07  181.38 
   6   1   4 2543.55  178.58 
   6  -1  -4 2322.97  173.78 
  -6   1  -4 2108.39  178.18 
   7  -1   4 1188.38   83.69 
   7   1  -4 1063.09   83.79 
   7   1  -4  993.80   83.69 
   7   1   4 1091.19   84.69 
   7  -1  -4 1139.79   78.99 
   7  -1  -4 1005.10   80.49 
   8   1  -4  278.17   27.50 
   8   1  -4  268.97   26.60 
   8  -1   4  330.87   27.60 
   8   1   4  292.57   27.80 
   8  -1  -4  254.97   23.90 
   8  -1  -4  279.77   22.30 
   9   1  -4  403.36   35.30 
   9  -1   4  389.16   35.40 
   9   1   4  437.86   37.40 
   9  -1  -4  403.06   30.60 
   9  -1  -4  338.17   32.30 
  10  -1   4  390.66   34.30 
  10   1  -4  365.16   35.60 
  10   1  -4  332.47   34.70 
  10  -1  -4  351.96   28.10 
  10  -1  -4  324.97   30.30 
  10   1   4  376.86   34.90 
  11  -1   4  201.28   24.70 
  11   1  -4  207.48   21.80 
  11   1   4  224.48   25.00 
   0   2   4  586.64   42.80 
   0   2  -4  589.84   42.10 
   0  -2   4  534.65   42.80 
   0   2   4  530.35   41.60 
   0  -2  -4  463.65   41.70 
  -1  -2  -4  343.97   30.80 
   1   2  -4  393.06   30.70 
   1  -2   4  436.86   31.40 
  -1   2   4  327.37   28.90 
  -1   2   4  381.56   29.70 
   1   2   4  352.06   30.50 
  -1   2  -4  413.76   29.90 
   1   2   4  390.36   31.80 
  -1  -2   4  341.27   31.00 
  -2   2   4  633.24   48.50 
  -2  -2  -4  547.05   51.29 
   2  -2   4  745.53   51.29 
  -2   2   4  657.03   47.80 
   2   2  -4  656.33   51.29 
  -2  -2   4  610.44   51.79 
  -2   2  -4  752.92   50.29 
   2   2   4  630.04   51.49 
   2   2   4  654.23   52.69 
   3  -2   4 3728.23  260.87 
   3   2  -4 3376.36  261.57 
  -3  -2   4 3511.45  262.67 
   3   2   4 3581.54  263.87 
  -3   2  -4 3852.31  260.57 
   3   2   4 3510.95  262.27 
   4  -2   4 4116.69  261.07 
   4   2  -4 3530.85  261.87 
  -4  -2   4 3524.75  262.87 
  -4   2  -4 3739.33  260.87 
   4   2   4 3517.85  262.57 
   4   2   4 2978.40  275.07 
   5  -2   4 2854.41  189.28 
   5   2  -4 2494.95  190.38 
  -5   2  -4 2496.55  190.18 
   5   2   4 2478.55  193.18 
  -5  -2   4 2623.94  191.38 
   5   2   4 2489.05  191.18 
   6   2  -4  213.18   22.80 
   6   2  -4  242.98   22.80 
   6  -2   4  210.28   23.00 
   6   2   4  211.38   22.70 
  -6   2  -4  171.28   20.80 
  -6  -2   4  236.58   23.10 
   7  -2   4   15.50    5.50 
   7   2  -4   11.20    6.10 
   7   2  -4   20.50    6.90 
   7   2   4   20.40    7.10 
  -7  -2   4   23.20    7.20 
   8   2  -4  306.87   31.60 
   8  -2   4  342.87   30.00 
   8   2  -4  307.37   35.50 
   9  -2   4  850.51   67.89 
   9   2  -4  667.33   73.29 
   9   2  -4  875.71   69.99 
   9   2   4  934.71   70.99 
  10  -2   4  991.90   80.89 
  10   2  -4 1007.10   82.29 
  10   2   4 1024.90   83.29 
  11   2  -4   54.89   13.90 
  11  -2   4   82.69   18.70 
  11   2   4  101.29   16.70 
   0   3  -4 6218.58  439.56 
   0   3   4 5541.95  439.06 
   0  -3   4 6021.40  440.66 
   0   3   4 5775.22  439.66 
   0  -3  -4 6913.61  440.56 
   1  -3   4 1004.80   71.29 
  -1   3   4  968.00   69.59 
  -1   3   4  860.21   68.69 
   1   3  -4 1034.10   71.19 
   1  -3  -4  972.40   69.49 
  -1  -3   4  840.42   71.09 
   1   3   4  827.52   70.69 
  -1   3  -4  886.01   69.09 
   1   3   4  826.72   70.19 
  -2  -3  -4 4990.10  323.17 
   2   3  -4 4207.48  320.87 
   2  -3   4 4409.96  320.57 
  -2   3   4 4087.29  317.97 
   2   3   4 4110.79  321.17 
  -2  -3   4 4193.78  321.97 
  -2   3  -4 4755.92  319.07 
   2  -3  -4 4799.42  318.27 
   2   3   4 4171.08  321.97 
  -3   3   4  921.01   58.29 
   3   3  -4  856.91   63.49 
  -3   3   4  776.72   57.89 
  -3   3  -4  844.62   60.49 
   3   3   4  668.73   62.59 
  -3  -3   4  686.23   63.29 
   3  -3  -4  810.52   58.29 
   3   3   4  702.43   63.69 
   4  -3   4 6028.80  430.76 
   4   3  -4 5517.55  431.96 
   4   3   4 5721.23  434.36 
  -4   3  -4 6457.25  429.86 
   4   3   4 5804.52  434.16 
  -4  -3   4 6183.98  434.26 
   5   3  -4 1528.15  120.89 
   5  -3   4 1657.33  119.09 
  -5  -3   4 1558.24  122.19 
   5   3   4 1569.74  121.89 
  -5   3  -4 1581.94  118.29 
   6  -3   4 1083.89   80.99 
   6   3  -4  901.41   82.29 
  -6  -3   4 1119.99   85.09 
  -6   3  -4 1027.50   80.99 
   6   3   4 1079.89   84.39 
   7   3  -4  237.88   25.60 
   7   3  -4  257.67   27.40 
  -7  -3   4  206.88   24.70 
   7   3   4  213.68   25.10 
   8  -3   4 1200.78   93.99 
   8   3  -4 1092.09   97.09 
   8   3   4 1228.38   97.79 
  -8  -3   4 1307.47   98.79 
   9   3  -4  232.88   28.90 
   9  -3   4  262.97   26.70 
   9   3   4  290.27   34.90 
  10   3  -4  621.74   57.29 
  10  -3   4  674.43   55.59 
  10   3   4  594.74   56.89 
  11   3  -4  160.38   21.70 
  11  -3   4  134.59   20.10 
  11   3   4  154.78   22.20 
   0  -4   4 2333.97  178.18 
   0  -4  -4 2644.14  177.78 
   0   4   4 2256.67  176.88 
   0   4  -4 2454.65  176.98 
   0   4   4 2266.97  176.68 
   1  -4   4 3011.20  216.78 
  -1   4   4 2701.33  214.18 
  -1   4   4 3022.70  215.18 
  -1  -4  -4 3338.37  217.68 
   1   4  -4 3049.89  216.38 
   1  -4  -4 3058.09  214.98 
   1   4   4 2700.23  216.18 
  -1  -4   4 2808.42  217.18 
  -1   4  -4 2940.51  214.68 
   1   4   4 2692.63  215.98 
  -2   4   4 1924.11  149.88 
   2  -4   4 1938.31  152.18 
   2   4  -4 1979.90  152.78 
  -2  -4  -4 2180.98  154.48 
   2   4   4 1999.00  153.58 
  -2   4  -4 2161.28  150.48 
  -2  -4   4 2071.29  154.58 
   2  -4  -4 2149.88  150.18 
   2   4   4 1919.61  153.68 
   3  -4   4  103.79   12.80 
  -3  -4  -4  106.09   15.40 
  -3   4   4   89.39   10.10 
   3   4  -4   81.99   13.20 
  -3  -4   4  104.39   14.30 
  -3   4  -4  108.29   16.10 
   3   4   4  105.29   14.90 
   3   4   4  108.59   14.70 
   3  -4  -4   96.99   10.40 
  -4  -4  -4   34.10    9.40 
   4  -4   4   26.80    7.10 
   4   4  -4   23.70    7.40 
  -4   4   4   24.30    3.50 
   4   4   4   37.20    9.50 
  -4   4  -4   28.20    6.20 
  -4  -4   4   30.30    9.10 
   4  -4  -4   24.20    5.30 
   5  -4   4 2627.04  200.18 
   5   4  -4 2399.26  201.68 
   5   4   4 2774.32  204.28 
  -5   4  -4 2899.11  198.68 
  -5  -4   4 2803.22  204.88 
   6  -4   4  239.98   25.40 
  -6  -4   4  264.17   29.20 
   6   4   4  284.87   29.70 
   7   4  -4  578.14   56.69 
   7  -4   4  575.44   52.19 
   7   4   4  671.93   57.29 
  -7  -4   4  680.53   57.69 
   8  -4   4  289.07   30.20 
   8   4  -4  277.07   33.60 
   8   4   4  336.87   34.80 
  -8  -4   4  340.37   35.20 
   9  -4   4   78.99   13.20 
  -9  -4   4   76.99   17.00 
   9   4   4   76.29   17.40 
  10  -4   4   65.29   13.60 
  10   4  -4   84.19   19.00 
  10   4   4   80.99   17.10 
  11   4  -4  452.35   46.00 
  11  -4   4  409.26   47.10 
  11   4   4  450.85   46.20 
   0  -5   4 3453.95  267.57 
   0   5  -4 3681.13  266.17 
   0   5   4 3426.16  266.17 
   0  -5  -4 3918.71  267.17 
  -1   5   4 1739.73  126.29 
   1   5  -4 1759.52  127.59 
   1  -5   4 1688.53  127.89 
  -1  -5  -4 1849.71  128.59 
   1   5   4 1561.64  127.29 
  -1  -5   4 1514.95  132.69 
   1   5   4 1488.75  126.89 
  -1   5  -4 1665.73  125.59 
   1  -5  -4 1683.83  125.99 
  -2  -5  -4  912.91   80.29 
   2  -5   4  851.01   76.59 
   2   5  -4  908.61   76.19 
  -2   5   4  896.21   73.59 
   2  -5  -4 1068.69   74.59 
  -2   5  -4 1062.79   74.29 
  -2  -5   4 1008.30   78.89 
   2   5   4  905.91   76.89 
   2   5   4  876.11   82.29 
  -3  -5  -4 3849.61  276.07 
   3  -5   4 3400.36  273.77 
  -3   5   4 3813.82  269.77 
   3   5  -4 3410.86  273.87 
   3   5   4 3686.03  275.87 
   3  -5  -4 3792.82  270.17 
  -3   5  -4 4090.09  270.67 
  -3  -5   4 3579.44  276.07 
  -4   5   4  874.51   59.99 
  -4  -5  -4  863.81   68.89 
   4  -5   4  751.72   64.59 
   4  -5  -4  742.03   60.69 
  -4   5  -4  809.42   61.69 
  -4  -5   4  720.33   67.29 
   4   5   4  735.93   67.29 
   5  -5   4  815.92   67.29 
  -5  -5  -4  957.20   73.09 
   5  -5  -4  781.92   61.99 
  -5  -5   4  751.72   70.39 
   5   5   4  817.12   71.09 
  -6   5   4  193.58   14.10 
   6  -5   4  213.38   22.00 
   6   5   4  163.18   23.80 
   6  -5  -4  159.88   14.90 
  -6  -5   4  150.58   22.60 
   7  -5   4  103.99   15.30 
   7   5   4   76.79   17.60 
  -7  -5   4   96.39   19.30 
   8  -5   4  508.85   44.40 
   8   5  -4  461.25   48.60 
   8   5   4  463.35   47.70 
  -8  -5   4  451.05   47.70 
   9  -5   4  630.54   55.19 
   9   5  -4  603.14   60.79 
   9   5   4  557.74   58.69 
  -9  -5   4  691.63   61.39 
  10  -5   4  340.37   35.10 
  10   5  -4  316.97   39.70 
  10   5   4  334.37   38.40 
   0  -6  -4  879.51   69.59 
   0   6   4  818.02   68.99 
   0  -6   4  812.22   70.49 
   1  -6   4  369.06   35.40 
  -1  -6  -4  384.86   35.60 
  -1   6   4  333.17   36.70 
  -1  -6   4  335.27   35.30 
   1   6   4  351.36   35.10 
   1  -6  -4  336.67   33.00 
   1   6   4  342.77   34.40 
   2  -6   4  968.90   80.49 
  -2   6   4  985.10   77.99 
  -2  -6  -4  977.10   81.29 
   2   6   4  966.90   81.69 
  -2  -6   4  973.20   82.39 
   2  -6  -4 1010.30   78.39 
  -3  -6  -4  999.90   78.69 
  -3   6   4  888.21   72.09 
   3  -6   4  897.21   75.79 
  -3  -6   4  891.31   78.39 
   3   6   4  971.90   79.19 
   3  -6  -4  889.81   72.79 
  -4   6   4 1341.37   93.79 
   4  -6   4 1228.08   98.89 
  -4  -6  -4 1363.86  103.19 
  -4  -6   4 1161.28  101.99 
   4  -6  -4 1121.29   94.29 
   4   6   4 1207.38  102.39 
  -5  -6  -4  541.45   49.50 
  -5   6   4  538.15   38.00 
   5  -6   4  467.35   44.40 
  -5  -6   4  417.76   46.50 
   5   6   4  485.65   48.80 
   5  -6  -4  433.96   39.50 
  -6   6   4  100.29    8.90 
   6  -6   4  104.29   15.70 
   6  -6  -4   91.39   10.70 
   6   6   4   61.99   17.70 
  -6  -6   4  103.79   21.30 
   7  -6   4  119.69   18.10 
   7   6   4  153.18   23.20 
  -7  -6   4  124.39   24.20 
   8  -6   4  723.03   63.49 
   8   6  -4  674.73   76.79 
   8   6   4  754.32   69.29 
   9   6  -4  375.36   45.90 
   9  -6   4  344.87   39.70 
  -9  -6   4  524.15   49.30 
   9   6   4  447.86   47.80 
  10  -6   4  374.56   40.90 
  10   6  -4  373.56   45.70 
 -10  -6   4  416.86   46.70 
  10   6   4  445.56   46.50 
   0  -7  -4 1552.94  119.99 
   0  -7   4 1475.25  121.19 
   1  -7   4  122.59   18.70 
  -1  -7  -4  126.39   18.40 
  -1   7   4  143.89   17.50 
   1  -7  -4  117.39   17.10 
  -1  -7   4  111.69   18.30 
  -2  -7  -4 1185.28   91.09 
   2  -7   4 1079.39   89.39 
  -2   7   4 1121.39   86.59 
   2   7   4 1039.40   90.39 
  -2  -7   4  975.10   90.09 
   2  -7  -4 1056.79   86.89 
   3  -7   4 1343.27  110.79 
  -3   7   4 1477.95  111.89 
  -3  -7  -4 1407.86  113.09 
   3   7   4 1395.26  113.99 
   3  -7  -4 1386.06  107.89 
  -3  -7   4 1260.87  112.79 
  -4   7   4   45.80    8.90 
   4  -7   4   19.70    9.30 
  -4  -7  -4   23.40   10.20 
   4  -7  -4   34.50    8.80 
   4   7   4   37.00   11.50 
  -4  -7   4   51.79   14.20 
   5  -7   4  461.45   46.30 
  -5  -7  -4  490.45   49.80 
  -5   7   4  539.65   40.40 
   5   7   4  523.75   52.39 
   5  -7  -4  491.65   42.70 
  -5  -7   4  433.16   48.80 
  -6  -7  -4  629.24   56.79 
   6  -7   4  496.55   49.50 
  -6   7   4  561.54   41.30 
   6  -7  -4  519.05   44.50 
  -6  -7   4  513.05   53.89 
   6   7   4  469.45   53.79 
  -7   7   4  178.78   14.50 
   7  -7   4  146.99   22.10 
   7  -7  -4  165.88   17.00 
  -7  -7   4  174.38   27.20 
   7   7   4  145.59   28.40 
   8   7  -4  366.06   46.00 
   8  -7   4  406.46   41.50 
   8   7   4  431.76   49.30 
  -8  -7   4  443.56   47.70 
   9   7  -4  243.88   35.40 
   9  -7   4  225.28   29.30 
  -9  -7   4  270.97   36.20 
   9   7   4  276.37   35.50 
   0  -8  -4 1293.37  101.19 
   0  -8   4 1145.49  101.69 
   1  -8   4  744.43   73.99 
  -1  -8  -4  921.91   75.69 
  -1  -8   4  804.92   75.59 
   1  -8  -4  950.00   74.69 
   2  -8   4  790.62   74.09 
  -2  -8  -4  875.41   75.59 
   2  -8  -4  937.11   73.29 
   2   8   4  816.42   75.89 
  -2  -8   4  804.12   75.49 
  -3  -8  -4  214.28   29.20 
   3  -8   4  218.98   27.60 
  -3  -8   4  244.98   30.60 
   3   8   4  201.88   29.50 
   3  -8  -4  223.68   26.00 
  -4   8   4  235.18   24.10 
  -4  -8  -4  204.48   45.60 
   4  -8   4  234.28   28.60 
   4  -8  -4  219.88   26.10 
  -4  -8   4  241.48   35.70 
  -5   8   4 1101.09   82.59 
   5  -8   4  994.10   89.69 
  -5  -8  -4 1015.60   93.49 
   5   8   4 1112.99   96.39 
   5  -8  -4 1066.39   85.99 
  -5  -8   4 1091.29   95.69 
  -6  -8  -4  255.97   34.50 
  -6   8   4  282.47   23.20 
   6  -8   4  237.18   30.40 
   6   8   4  218.48   33.60 
  -6  -8   4  245.38   34.80 
   6  -8  -4  274.07   27.20 
   7  -8   4  386.76   46.70 
  -7   8   4  491.15   38.40 
   7   8   4  506.85   55.49 
   7  -8  -4  538.95   42.60 
  -7  -8   4  509.65   54.09 
   8   8  -4  104.39   22.90 
   8  -8   4   85.19   21.90 
  -8  -8   4  129.39   27.60 
   8   8   4  123.79   27.50 
   9   8  -4   25.50   16.70 
   9  -8   4   27.20   11.50 
   9   8   4   56.99   16.20 
  -9  -8   4   18.00   13.40 
   0  -9  -4  295.17   34.10 
   0  -9   4  265.37   34.90 
   1  -9   4   55.79   16.10 
  -1  -9  -4   66.89   16.50 
  -1  -9   4   60.39   19.80 
   1  -9  -4   88.09   18.10 
   2  -9   4  171.98   26.50 
  -2  -9  -4  211.58   30.30 
   2  -9  -4  255.67   29.10 
   2   9   4  278.17   33.40 
  -2  -9   4  208.08   29.70 
   3  -9   4  361.06   41.70 
  -3  -9  -4  377.56   43.30 
   3   9   4  410.76   45.60 
   3  -9  -4  441.06   41.30 
  -3  -9   4  350.86   43.40 
  -4  -9  -4  111.99   22.30 
   4  -9   4   91.39   20.50 
   4  -9  -4   84.09   17.00 
   4   9   4   78.19   20.30 
  -4  -9   4   78.19   20.80 
   5  -9   4  212.68   50.59 
  -5  -9  -4  250.87   33.70 
   5  -9  -4  234.28   27.90 
  -5  -9   4  255.17   33.60 
   5   9   4  224.48   33.30 
   6  -9   4  160.08   27.20 
  -6  -9  -4  222.48   31.90 
  -6  -9   4  214.58   32.00 
   6   9   4  235.78   34.30 
   6  -9  -4  224.58   25.10 
  -7  -9  -4   79.89   21.90 
   7  -9   4   42.90   15.00 
   7   9   4   99.79   24.20 
   7  -9  -4   66.99   12.30 
  -7  -9   4   22.00   14.60 
   8  -9   4  134.49   25.70 
   8   9  -4  174.28   52.89 
  -8  -9   4  200.08   40.90 
   8   9   4  170.88   35.00 
   0 -10   4  442.16   50.69 
   0 -10  -4  502.55   66.39 
  -1 -10  -4   37.20   15.30 
   1 -10   4   39.50   14.70 
  -1 -10   4   34.20   13.70 
   1 -10  -4   36.70   12.80 
  -2 -10  -4  417.46   46.00 
   2 -10   4  350.56   44.50 
   2  10   4  433.26   47.60 
   2 -10  -4  458.85   45.00 
  -2 -10   4  377.16   46.30 
  -3 -10  -4  558.84   56.09 
   3 -10   4  426.56   51.89 
   3 -10  -4  563.84   52.09 
  -3 -10   4  466.35   54.19 
   3  10   4  535.35   57.79 
  -4 -10  -4  279.27   36.80 
   4 -10   4  260.07   34.60 
  -4 -10   4  281.77   38.20 
   4  10   4  278.77   39.40 
   4 -10  -4  315.27   34.40 
  -5 -10  -4  223.48   33.20 
   5 -10   4  171.78   27.80 
  -5 -10   4  192.18   32.10 
   5  10   4  213.78   34.50 
   5 -10  -4  229.48   27.40 
   6 -10   4   30.10   14.70 
   6 -10  -4   36.30   12.10 
  -6 -10   4   40.90   14.90 
   7 -10   4   70.09   18.30 
  -7 -10  -4  135.79   28.80 
  -7 -10   4   64.69   21.00 
   7  10   4   61.39   22.00 
   0 -11   4  246.28   37.40 
   0 -11  -4  376.16   40.30 
  -1 -11  -4   86.29   22.80 
   1  11   4  118.49   24.90 
   1 -11  -4  124.69   25.90 
  -1 -11   4   86.09   22.30 
   2 -11   4  124.59   28.20 
  -2 -11  -4  164.08   27.30 
  -2 -11   4  126.19   27.50 
   2  11   4  163.28   27.30 
   2 -11  -4  171.78   25.90 
   3 -11   4  272.27   39.00 
  -3 -11  -4  398.86   43.60 
  -3 -11   4  278.47   39.60 
   3  11   4  272.17   40.90 
   3 -11  -4  291.47   37.60 
  -4 -11  -4   67.09   19.90 
   4 -11   4   35.60   15.90 
  -4 -11   4   52.39   27.90 
   4  11   4   30.80   15.40 
   4 -11  -4   25.70   10.80 
  -5 -11  -4  120.59   26.10 
   5 -11   4  104.19   22.60 
   5  11   4  109.29   26.50 
  -5 -11   4   77.09   21.90 
   5 -11  -4  111.59   21.20 
   0 -12  -4   94.39   24.70 
   0  12   4  128.89   27.00 
  -1 -12  -4  294.47   38.60 
   1 -12   4  232.18   38.50 
  -1 -12   4  260.77   39.20 
   1 -12  -4  331.47   40.70 
   1  12   4  273.57   40.40 
  -2 -12  -4   46.70   27.30 
   2 -12   4   16.70   15.30 
   2 -12  -4   46.10   16.10 
   2  12   4   51.39   20.80 
  -2 -12   4   45.90   16.70 
   3 -12   4   44.90   17.40 
  -3 -12  -4   23.40   14.50 
   3  12   4   36.30   18.20 
  -3 -12   4    3.40   12.40 
   3 -12  -4   50.09   15.60 
   0   0  -5    2.20    1.80 
   0   0   5    1.40    1.60 
  -1   0  -5  634.14   49.50 
  -1   0   5  627.14   48.70 
   1   0  -5  635.54   48.10 
   1   0   5  700.13   49.30 
  -2   0  -5  705.23   60.29 
  -2   0   5  752.32   58.99 
   2   0  -5  840.42   58.09 
   2   0   5  860.21   59.99 
  -3   0   5 3515.15  289.97 
   3   0   5 4550.24  289.97 
   3   0  -5 4175.88  287.27 
  -3   0  -5 3753.52  290.67 
   4   0  -5 1533.05  112.59 
  -4   0  -5 1381.06  116.39 
   4   0   5 1721.43  115.39 
  -5   0   5 2339.07  162.88 
  -5   0  -5 1961.30  166.48 
   5   0  -5 2304.07  162.58 
   5   0  -5 2035.70  162.58 
   5   0   5 2535.45  166.38 
   6   0  -5    6.60    2.80 
   6   0   5    1.20    3.50 
   6   0  -5   14.30    3.60 
   7   0   5   13.40    5.40 
   7   0  -5   13.90    3.80 
   7   0  -5   10.70    3.50 
   8   0  -5 1822.82  133.89 
   8   0   5 2001.40  138.19 
   8   0  -5 1649.04  134.69 
   9   0  -5 1264.57   92.89 
   9   0   5 1338.07   97.99 
   9   0  -5 1143.39   94.49 
  10   0  -5   -0.10    5.70 
  10   0  -5   -2.30    2.70 
  11   0   5   23.50    8.00 
   0   1  -5 2874.11  199.08 
   0  -1   5 2773.62  199.98 
   0   1   5 2873.41  198.88 
   0  -1  -5 2489.15  199.48 
   1  -1   5 3079.29  207.08 
  -1  -1  -5 2555.04  207.18 
  -1   1   5 3194.58  205.28 
   1   1  -5 3002.30  206.08 
   1  -1  -5 2567.94  205.58 
   1   1   5 2831.42  206.48 
  -1   1  -5 2900.91  206.38 
  -1  -1   5 2664.13  206.98 
  -2  -1  -5 2730.73  214.68 
  -2   1   5 3182.58  211.38 
   2  -1   5 3360.06  213.88 
   2   1  -5 3011.40  212.78 
  -2   1  -5 2919.21  213.38 
   2  -1  -5 2672.53  211.18 
   2   1   5 2943.21  213.68 
  -2  -1   5 2697.83  213.68 
  -3   1   5  203.48   14.70 
  -3  -1  -5  208.88   19.50 
   3   1  -5  222.98   17.20 
  -3  -1   5  146.89   16.90 
   3  -1  -5  161.18   14.00 
  -3   1  -5  183.58   17.50 
   3   1   5  197.38   17.80 
   4   1  -5 1124.09   86.49 
   4  -1   5 1273.17   87.19 
  -4   1  -5 1081.09   87.89 
  -4  -1   5 1108.39   87.39 
   4   1   5 1179.98   87.89 
   5   1  -5 4478.75  340.37 
   5  -1   5 4969.10  340.97 
   5   1   5 4919.31  345.97 
  -5  -1   5 4523.65  341.07 
  -5   1  -5 4300.07  342.37 
   5   1   5 5042.50  342.37 
   6   1  -5   69.19   10.30 
   6   1  -5   85.39   11.10 
   6  -1   5   95.99   11.30 
   7  -1   5  414.86   33.70 
   7   1  -5  397.96   33.50 
   7   1  -5  392.26   33.70 
   7   1   5  352.56   33.90 
   7  -1  -5  352.76   28.50 
   7  -1  -5  375.16   27.90 
   8   1  -5  866.01   78.69 
   8   1  -5  923.21   78.79 
   8  -1   5 1037.20   79.79 
   8  -1  -5  988.60   74.59 
   8   1   5 1150.48   81.79 
   8  -1  -5 1114.29   74.29 
   9   1  -5   29.40    7.30 
   9   1  -5   28.30    8.20 
   9  -1   5   28.90    8.70 
   9   1   5   51.89   11.30 
  10  -1   5  179.68   20.80 
  10   1  -5  160.48   18.50 
  10   1   5  187.98   22.10 
  11  -1   5  289.67   30.40 
  11   1   5  287.17   30.80 
   0  -2  -5 2447.35  205.88 
   0   2  -5 3004.90  205.78 
   0   2   5 2736.03  205.28 
   0   2   5 3054.69  207.28 
   0  -2   5 2933.61  207.38 
   1   2  -5  227.68   17.10 
  -1  -2  -5  202.88   17.90 
   1   2   5  183.08   17.80 
  -1   2  -5  185.38   15.90 
   1  -2  -5  151.58   16.30 
  -1  -2   5  145.29   16.70 
   1   2   5  159.58   16.20 
   2  -2   5 4467.55  325.47 
   2   2  -5 4236.38  325.07 
  -2   2   5 4151.28  322.97 
  -2   2   5 4648.94  321.97 
   2   2   5 4328.97  325.67 
  -2   2  -5 4958.50  324.67 
  -2  -2   5 4303.57  326.47 
   2   2   5 4881.31  328.37 
  -3  -2  -5  357.26   37.50 
   3  -2   5  497.15   37.10 
   3   2  -5  456.75   37.10 
   3   2   5  452.65   39.50 
  -3   2  -5  481.85   36.50 
   3   2   5  446.26   37.60 
  -3  -2   5  442.06   38.20 
   4  -2   5 1400.76  104.29 
   4   2  -5 1271.57  104.59 
  -4  -2   5 1415.56  106.59 
   4   2   5 1467.75  108.89 
   4   2   5 1406.36  105.99 
  -4   2  -5 1391.96  107.29 
   5  -2   5 1878.41  156.08 
   5   2  -5 2005.70  150.28 
  -5  -2   5 2134.19  151.88 
  -5   2  -5 1864.51  149.79 
   5   2   5 2170.78  151.68 
   6  -2   5 1421.16  104.99 
   6   2  -5 1243.38  105.39 
   6   2   5 1474.05  107.49 
  -6  -2   5 1400.56  107.09 
   7   2  -5  333.97   32.90 
   7   2  -5  350.66   34.00 
   7  -2   5  407.36   32.90 
  -7  -2   5  366.26   33.90 
   7   2   5  336.17   33.50 
   8   2  -5  708.33   63.59 
   8  -2   5  864.91   63.69 
   8   2  -5  774.12   64.79 
   8   2   5  754.62   64.69 
   9   2  -5  136.99   18.10 
   9   2  -5  120.79   17.80 
   9   2   5  145.59   19.10 
  10   2  -5  122.79   17.70 
  10  -2   5  144.99   17.80 
  10   2   5   89.29   16.10 
  11   2  -5  219.88   24.10 
  11  -2   5  184.18   24.30 
  11   2   5  224.98   25.80 
   0   3  -5 3877.91  269.37 
   0   3   5 3521.45  268.87 
   0   3   5 3677.53  270.07 
   0  -3   5 3746.63  271.07 
  -1   3   5  846.42   60.49 
   1  -3   5  919.91   63.79 
  -1   3   5  860.81   61.49 
   1   3  -5  894.41   62.59 
  -1  -3  -5  699.43   61.99 
  -1   3  -5  804.12   60.89 
   1   3   5  719.03   61.69 
  -1  -3   5  703.63   62.69 
   1   3   5  700.83   62.39 
   2  -3   5 1699.43  123.19 
   2   3  -5 1607.84  122.79 
  -2   3   5 1519.25  120.09 
  -2   3   5 1467.15  118.99 
   2   3   5 1612.14  124.49 
  -2  -3   5 1706.53  124.69 
  -2   3  -5 1871.41  121.39 
   2   3   5 1634.74  123.29 
  -3   3   5 1100.49   80.39 
   3   3  -5 1081.29   85.09 
  -3   3   5 1046.90   79.49 
   3  -3   5 1121.89   84.79 
   3   3   5 1071.29   87.09 
  -3   3  -5 1213.38   85.19 
  -3  -3   5 1114.49   86.79 
   3   3   5 1060.99   85.59 
   4  -3   5 4222.18  298.27 
   4   3  -5 3934.61  298.97 
  -4   3  -5 4466.55  297.17 
   4   3   5 3931.11  299.77 
   4   3   5 3768.62  301.17 
  -4  -3   5 4179.28  301.17 
   5  -3   5 1184.78   86.79 
   5   3  -5 1022.90   88.29 
  -5  -3   5 1133.99   89.59 
  -5   3  -5 1140.89   85.99 
   5   3   5 1096.19   88.69 
   6   3  -5  167.38   19.60 
   6  -3   5  159.08   18.10 
   6   3   5  178.58   20.70 
  -6  -3   5  158.18   20.00 
   7  -3   5  701.83   52.19 
   7   3  -5  651.13   53.69 
   7   3  -5  629.54   55.09 
   7   3   5  552.74   53.09 
  -7  -3   5  523.45   52.59 
   8   3  -5  329.37   37.10 
   8  -3   5  380.56   35.30 
  -8  -3   5  407.26   38.70 
   8   3   5  409.86   38.30 
   9   3  -5   49.10   12.60 
   9  -3   5   62.29   12.70 
   9   3   5   59.79   13.60 
  10   3  -5 1014.20   84.89 
  10  -3   5  981.80   82.59 
  10   3   5 1025.50   84.79 
  11   3  -5  264.77   30.60 
  11  -3   5  286.57   30.60 
  11   3   5  273.07   31.80 
   0   4   5 1509.55  118.99 
   0   4   5 1463.65  119.49 
   0   4  -5 1581.94  122.29 
   0  -4   5 1533.95  120.99 
   0  -4  -5 1838.12  120.89 
  -1   4   5 1694.33  141.59 
   1  -4   5 1792.92  143.59 
   1   4  -5 1810.82  145.89 
  -1   4   5 1631.14  140.69 
  -1  -4  -5 2163.48  145.09 
   1   4   5 2002.30  144.59 
  -1  -4   5 2015.20  145.39 
   1   4   5 1972.60  143.69 
  -1   4  -5 2147.19  145.79 
   2   4  -5 2002.60  151.18 
  -2   4   5 1910.51  146.39 
  -2   4   5 1966.20  147.29 
   2  -4   5 2148.19  150.68 
   2  -4  -5 2250.67  147.59 
   2   4   5 1851.21  150.78 
   2   4   5 1852.61  150.08 
  -2   4  -5 2049.09  147.49 
  -2  -4   5 1907.61  151.38 
   3   4  -5 4259.87  319.47 
   3  -4   5 4409.56  319.17 
  -3   4   5 3867.31  313.87 
  -3   4  -5 5007.40  316.77 
   3   4   5 4444.96  320.77 
  -3  -4   5 4421.56  321.77 
   3   4   5 4129.69  321.07 
  -4   4   5   21.60    2.90 
   4  -4   5   23.20    7.00 
  -4   4   5   21.90    2.90 
   4   4  -5   23.00    7.30 
  -4  -4   5   15.40    7.50 
   4   4   5    8.50    5.60 
  -4   4  -5   13.30    4.60 
   5   4  -5 1427.06  114.39 
   5  -4   5 1545.85  113.59 
   5   4   5 1449.35  115.79 
  -5  -4   5 1457.85  116.69 
   6  -4   5  725.03   59.39 
  -6  -4   5  709.73   62.89 
   6   4   5  697.43   61.89 
   7  -4   5 1336.37   97.09 
  -7  -4   5 1176.78   99.49 
   7   4   5 1135.89   98.69 
   8  -4   5   35.30    9.30 
   8   4  -5   38.40   11.20 
  -8  -4   5   19.80    8.20 
   8   4   5    0.30   10.00 
   9  -4   5 1435.86  119.89 
   9   4  -5 1454.55  124.19 
   9   4   5 1545.65  123.89 
  -9  -4   5 1717.23  126.09 
  10   4  -5  480.75   46.60 
  10  -4   5  452.75   43.00 
  10   4   5  381.46   43.60 
  11   4  -5  544.95   68.19 
  11  -4   5  505.55   49.90 
  11   4   5  539.55   52.69 
   0  -5  -5 1372.86   98.79 
   0   5   5 1226.38   98.09 
   0   5   5 1207.78   97.59 
   0  -5   5 1205.08   99.49 
   0   5  -5 1290.57   97.69 
  -1   5   5 2719.23  206.78 
  -1   5   5 2556.04  205.88 
  -1  -5  -5 3205.18  209.98 
   1  -5   5 2669.13  208.78 
   1   5  -5 2865.61  208.08 
  -1  -5   5 2665.33  209.68 
   1   5   5 2561.04  208.18 
   1   5   5 2702.13  208.28 
  -1   5  -5 2935.31  206.68 
   1  -5  -5 3078.99  207.48 
   2  -5   5 2343.67  170.88 
  -2  -5  -5 2640.64  172.98 
  -2   5   5 2251.47  167.58 
  -2   5   5 2055.69  166.38 
   2   5  -5 2328.37  170.38 
   2   5   5 2014.40  170.38 
  -2  -5   5 2149.39  171.78 
   2  -5  -5 2366.56  167.58 
  -2   5  -5 2287.97  167.28 
   2   5   5 2142.89  170.68 
  -3   5   5   14.90    4.20 
  -3  -5  -5   10.80    6.40 
  -3   5   5    9.00    3.60 
   3  -5   5   14.00    6.40 
   3  -5  -5   10.70    4.10 
  -3  -5   5   11.00    6.60 
   3   5   5    4.60    4.80 
   4  -5   5  948.11   78.29 
  -4   5   5  866.61   72.39 
  -4   5   5 1116.29   72.79 
   4   5   5  907.61   80.19 
   4  -5  -5 1041.00   73.49 
  -4  -5   5  883.31   80.89 
  -5   5   5  667.33   58.49 
  -5   5   5  850.41   57.99 
   5  -5   5  738.03   65.79 
   5  -5  -5  912.71   59.49 
  -5  -5   5  799.32   70.09 
   5   5   5  799.02   69.39 
   6  -5   5  500.75   47.00 
   6   5   5  580.74   51.69 
  -6  -5   5  517.55   51.19 
   7  -5   5  760.02   67.09 
   7   5   5  801.42   71.79 
  -7  -5   5  851.21   72.69 
   8   5  -5  526.25   55.59 
   8  -5   5  562.34   51.69 
  -8  -5   5  602.94   56.49 
   8   5   5  612.04   56.19 
   9  -5   5  253.77   29.10 
   9   5  -5  265.67   33.40 
  -9  -5   5  266.37   33.20 
   9   5   5  283.27   33.00 
  10  -5   5  347.87   38.80 
  10   5  -5  322.87   41.20 
  10   5   5  375.86   41.50 
 -10  -5   5  449.56   44.60 
   0  -6   5 5135.49  361.86 
   0   6   5 4895.61  359.26 
   0   6   5 4872.71  359.36 
   0  -6  -5 4650.43  365.76 
  -1   6   5  230.48   33.20 
  -1   6   5  247.48   24.40 
   1  -6   5  257.77   26.50 
  -1  -6  -5  276.67   26.70 
   1   6   5  204.18   24.60 
  -1  -6   5  183.68   25.00 
   1  -6  -5  200.38   23.60 
  -2  -6  -5  494.05   42.80 
  -2   6   5  465.95   38.90 
   2  -6   5  450.95   41.80 
  -2   6   5  392.56   37.50 
   2  -6  -5  425.96   38.20 
  -2  -6   5  399.56   42.00 
   2   6   5  389.16   41.00 
  -3   6   5  187.48   19.10 
   3  -6   5  146.39   20.70 
  -3  -6  -5  190.08   23.70 
  -3  -6   5  173.88   23.40 
   3   6   5  188.68   23.70 
   3  -6  -5  186.28   19.30 
   4  -6   5  169.88   22.30 
  -4   6   5  198.68   18.80 
  -4  -6  -5  201.88   25.60 
   4  -6  -5  196.58   19.50 
  -4  -6   5  202.18   25.90 
   4   6   5  213.48   26.20 
   5  -6   5   63.89   13.50 
  -5   6   5   72.39    7.30 
  -5   6   5   51.79    7.80 
   5   6   5   54.89   14.90 
   5  -6  -5   70.39    9.20 
  -5  -6   5   82.79   18.50 
   6  -6   5 1486.05  117.89 
  -6   6   5 1372.96  107.79 
  -6  -6   5 1616.74  123.99 
   6   6   5 1527.95  122.59 
   7  -6   5  443.06   42.40 
  -7  -6   5  411.26   45.80 
   7   6   5  416.66   45.50 
   8  -6   5  329.27   34.70 
   8   6  -5  307.27   44.70 
   9  -6   5  193.88   27.80 
   9   6  -5  212.08   31.30 
   9   6   5  246.48   31.90 
  -9  -6   5  247.98   31.30 
  10  -6   5  111.29   21.00 
  10   6  -5  104.19   22.90 
 -10  -6   5  130.99   25.50 
  10   6   5  119.49   28.70 
   0  -7  -5   -0.80    4.90 
   0  -7   5    1.10    4.30 
   0   7   5   -0.40    4.30 
  -1   7   5  952.90   78.59 
  -1  -7  -5 1029.40   81.29 
   1  -7   5  923.11   81.09 
  -1   7   5  912.91   78.29 
   1  -7  -5 1005.80   79.29 
  -1  -7   5  946.81   82.09 
   1   7   5  921.81   80.49 
  -2   7   5  410.16   37.10 
  -2  -7  -5  437.46   41.10 
   2  -7   5  400.86   40.50 
   2   7   5  374.36   40.30 
  -2  -7   5  335.17   39.90 
   2  -7  -5  384.26   36.80 
  -3  -7  -5  988.00   79.69 
   3  -7   5  869.91   76.89 
  -3   7   5  841.52   76.69 
   3  -7  -5  923.71   73.69 
  -3  -7   5  888.91   79.69 
   3   7   5  919.61   79.49 
  -4   7   5  953.60   74.19 
  -4  -7  -5  998.90   83.39 
   4  -7   5  793.12   78.49 
   4   7   5  993.00   84.19 
   4  -7  -5 1005.90   75.89 
  -4  -7   5  933.41   83.49 
  -5  -7  -5  522.85   61.49 
   5  -7   5  387.56   41.30 
  -5   7   5  434.96   34.50 
  -5  -7   5  385.26   44.80 
   5   7   5  406.96   51.69 
   5  -7  -5  422.66   36.70 
  -6   7   5  343.27   26.00 
   6  -7   5  284.87   34.00 
  -6   7   5  286.07   27.40 
  -6  -7   5  355.26   45.10 
   6   7   5  321.07   38.90 
   6  -7  -5  388.56   29.40 
   7  -7   5  597.54   57.39 
   7   7   5  635.24   63.49 
  -7  -7   5  640.24   63.09 
   8  -7   5  341.17   44.40 
   8   7  -5  309.57   42.20 
   8   7   5  438.56   45.60 
  -8  -7   5  402.86   44.70 
   9   7  -5    3.60   10.30 
   9  -7   5   -0.20    7.10 
  -9  -7   5   -8.20    8.20 
   9   7   5    7.40   11.10 
   0  -8   5  385.86   43.10 
   0  -8  -5  452.65   42.40 
   0   8   5  397.86   41.70 
   1  -8   5   80.49   18.00 
  -1  -8  -5  115.59   18.00 
   1   8   5   85.99   18.90 
   1  -8  -5  101.89   17.00 
  -1  -8   5   76.89   18.20 
   2  -8   5  127.49   21.00 
  -2  -8  -5  135.19   21.10 
   2   8   5  168.38   23.90 
   2  -8  -5  173.18   21.20 
  -2  -8   5  161.08   24.20 
  -3   8   5 1474.75  112.29 
  -3  -8  -5 1495.55  118.99 
   3  -8   5 1224.68  115.19 
   3  -8  -5 1574.84  113.99 
  -3  -8   5 1300.37  118.29 
   3   8   5 1486.05  119.99 
  -4   8   5  476.85   38.80 
   4  -8   5  389.36   42.80 
  -4  -8  -5  494.65   47.70 
   4  -8  -5  425.66   40.10 
   4   8   5  377.96   44.60 
  -4  -8   5  329.47   44.20 
  -5   8   5  353.46   29.30 
   5  -8   5  282.77   34.80 
  -5  -8  -5  366.86   40.10 
   5   8   5  246.68   36.30 
  -5  -8   5  310.57   38.50 
   5  -8  -5  310.87   30.80 
  -6  -8  -5   29.00   12.50 
  -6   8   5   12.20    5.20 
  -6   8   5   15.50    4.50 
   6  -8   5   13.60    8.40 
   6   8   5    8.10    8.50 
   6  -8  -5   15.40    6.10 
  -6  -8   5    2.60    7.20 
   7  -8   5  301.07   34.60 
  -7   8   5  254.67   23.80 
  -7  -8   5  283.87   38.20 
   7   8   5  349.96   40.70 
   8   8  -5   84.49   20.50 
   8  -8   5   77.99   17.90 
  -8  -8   5   79.69   21.80 
   8   8   5  101.09   23.80 
   0  -9  -5  166.88   23.10 
   0  -9   5  149.88   24.00 
   0   9   5  136.59   22.20 
   1  -9   5  585.54   72.29 
  -1  -9  -5  785.32   69.09 
   1   9   5  782.92   69.89 
   1  -9  -5  851.11   68.59 
  -1  -9   5  689.23   69.39 
   2  -9   5  380.46   51.19 
   2   9   5  432.16   65.09 
  -2  -9   5  409.86   46.60 
   2  -9  -5  475.95   44.60 
  -3  -9  -5  127.39   24.40 
   3  -9   5  105.59   21.60 
  -3  -9   5  116.59   24.20 
   3   9   5   99.89   23.40 
   3  -9  -5  124.09   19.00 
   4  -9   5  790.92   78.69 
  -4  -9  -5  905.81   82.89 
   4  -9  -5  983.90   76.39 
   4   9   5  896.31   84.09 
  -4  -9   5  848.52   82.59 
   5  -9   5  413.16   45.80 
  -5   9   5  429.36   38.40 
  -5  -9  -5  475.65   49.20 
   5   9   5  442.56   49.40 
   5  -9  -5  406.36   40.50 
  -5  -9   5  364.86   46.20 
  -6  -9  -5   -0.80    8.90 
  -6   9   5    5.00    6.10 
   6  -9   5   10.60    9.30 
   6   9   5   -0.90    9.10 
  -6  -9   5    2.30    8.70 
   6  -9  -5   14.50    6.60 
  -7   9   5  155.68   20.60 
   7  -9   5  163.78   26.70 
  -7  -9   5  216.68   31.60 
   7   9   5  220.18   42.60 
   8  -9   5   75.99   20.40 
   8   9  -5  103.79   36.20 
   8   9   5  126.29   28.60 
   0 -10  -5  902.11   78.89 
   0  10   5  602.74   85.99 
   0 -10   5  705.43   71.59 
  -1  10   5  307.07   35.90 
  -1 -10  -5  333.37   38.40 
   1 -10   5  250.97   36.40 
   1 -10  -5  298.67   35.50 
  -1 -10   5  283.57   37.80 
   1  10   5  311.97   37.90 
   2 -10   5  279.17   39.80 
  -2 -10  -5  341.67   41.50 
   2  10   5  399.96   44.20 
  -2 -10   5  330.47   42.20 
   2 -10  -5  430.76   41.40 
   3 -10   5   55.39   17.80 
  -3 -10  -5   37.50   15.40 
   3 -10  -5   49.30   13.30 
  -3 -10   5   17.90   14.10 
   3  10   5   27.80   13.40 
  -4 -10  -5  678.23   65.29 
   4 -10   5  522.45   59.99 
   4 -10  -5  634.34   57.99 
  -4 -10   5  578.64   63.89 
   4  10   5  678.93   67.19 
  -5 -10  -5   48.10   18.40 
   5 -10   5   68.09   17.20 
   5 -10  -5   70.29   15.60 
  -5 -10   5   67.59   20.70 
   5  10   5   44.80   19.70 
  -6 -10  -5  403.26   45.80 
  -6  10   5  327.27   32.90 
   6 -10   5  270.57   36.50 
   6 -10  -5  308.37   33.60 
   6  10   5  357.26   45.40 
  -6 -10   5  238.78   43.50 
   0 -11   5   94.29   24.10 
   0  11   5  102.39   22.60 
   0 -11  -5   94.49   22.70 
  -1  11   5  162.58   25.50 
  -1 -11  -5  186.08   28.10 
   1 -11   5  147.69   24.90 
  -1 -11   5  163.18   28.10 
   1 -11  -5  203.58   27.90 
   1  11   5  130.89   27.60 
   2 -11   5  117.79   26.20 
  -2  11   5  167.98   25.10 
  -2 -11  -5  212.88   28.90 
  -2 -11   5  117.79   27.40 
   2  11   5  126.59   28.80 
   2 -11  -5  137.89   25.90 
  -3  11   5   13.80    8.60 
   3 -11   5   19.50   13.50 
  -3 -11  -5   33.30   12.90 
   3  11   5   25.90   13.70 
  -3 -11   5   41.80   16.00 
  -4  11   5   67.59   17.00 
   4 -11   5   85.09   21.40 
  -4 -11  -5  145.19   43.40 
   4 -11  -5   95.09   20.30 
  -4 -11   5   70.99   22.00 
   4  11   5  116.09   36.50 
   5 -11   5   95.99   22.80 
  -5  11   5  143.79   21.40 
  -5 -11  -5  141.69   30.00 
  -5 -11   5   88.79   25.30 
   5 -11  -5  130.89   23.80 
   5  11   5  142.39   31.80 
   0 -12   5   16.70   11.80 
   0  12   5    8.70   12.60 
   0 -12  -5   16.30   10.90 
   1 -12   5   69.89   21.20 
  -1 -12  -5   90.19   22.40 
  -1  12   5   79.19   21.40 
  -1 -12   5  118.59   27.80 
   1  12   5  103.49   24.40 
   1 -12  -5   98.29   24.20 
  -2  12   5   20.30   12.70 
   2 -12   5   39.20   18.40 
  -2 -12  -5   50.79   22.70 
   2 -12  -5   38.90   13.80 
  -2 -12   5   35.30   15.90 
   0   0  -6  912.71   67.99 
   0   0   6  910.61   67.99 
   1   0  -6  972.40   68.79 
   1   0   6  976.90   69.69 
  -1   0  -6  860.31   69.99 
  -1   0   6  907.31   69.29 
  -2   0   6 2003.00  149.59 
   2   0  -6 2147.49  148.29 
   2   0   6 2181.48  150.18 
  -2   0  -6 1862.01  150.88 
  -3   0  -6  846.92   73.39 
  -3   0   6  942.01   71.49 
   3   0  -6 1000.60   70.59 
   3   0   6 1009.60   72.39 
  -4   0   6 1574.74  118.39 
   4   0   6 1763.62  120.09 
   4   0  -6 1656.63  116.79 
  -4   0  -6 1425.26  121.29 
   5   0  -6  276.17   22.40 
  -5   0  -6  264.57   27.90 
  -5   0   6  263.37   23.10 
   5   0   6  319.77   25.90 
   6   0   6 3652.23  249.78 
   6   0  -6 3170.48  246.38 
   7   0  -6   14.00    4.00 
   7   0   6   16.30    6.00 
   8   0   6 1532.45  113.49 
   8   0  -6 1472.95  109.19 
   8   0  -6 1424.56  108.49 
   9   0  -6  543.25   41.30 
   9   0   6  548.35   47.00 
   9   0  -6  517.15   42.30 
  10   0  -6  356.86   27.20 
  10   0   6  323.27   33.40 
  11   0   6   33.40    9.70 
   0  -1   6    1.20    1.70 
   0   1  -6    3.20    1.90 
   0  -1  -6    3.40    2.20 
   0   1   6    0.40    1.50 
   1   1  -6 5595.74  388.56 
   1  -1   6 5518.85  389.76 
  -1   1   6 5744.53  387.96 
  -1  -1  -6 4636.74  389.96 
  -1  -1   6 5481.85  390.26 
   1  -1  -6 4837.52  388.36 
  -1   1  -6 5701.03  389.26 
   1   1   6 5725.43  389.26 
   2  -1   6 2963.60  200.68 
  -2  -1  -6 2340.97  201.38 
   2   1  -6 2726.13  199.18 
  -2   1   6 2748.12  198.38 
   2   1   6 2987.20  200.68 
  -2  -1   6 2704.13  200.98 
  -2   1  -6 2925.61  200.78 
   2  -1  -6 2613.64  198.38 
   3   1  -6  141.19   13.70 
  -3   1   6  145.69   12.60 
   3  -1   6  175.68   15.30 
  -3  -1  -6  141.49   16.30 
   3   1   6  159.38   15.30 
  -3  -1   6  133.69   15.00 
   3  -1  -6  145.49   12.00 
  -3   1  -6  154.48   15.40 
   4   1  -6 4571.54  323.57 
   4  -1   6 5037.70  325.07 
  -4  -1  -6 3765.82  326.47 
  -4  -1   6 4445.35  325.27 
   4   1   6 4779.72  326.37 
  -4   1  -6 4252.37  325.87 
   5   1  -6 2244.18  160.58 
   5  -1   6 2433.66  161.88 
  -5   1  -6 1943.71  162.98 
  -5  -1   6 1962.00  161.08 
   5   1   6 2324.07  162.48 
   6  -1   6  293.07   25.60 
   6   1  -6  279.47   24.40 
  -6  -1   6  257.37   24.80 
   6   1   6  247.48   25.30 
   7   1  -6  796.52   61.59 
   7   1  -6  731.03   61.79 
   7  -1   6  865.71   63.09 
  -7  -1   6  729.03   61.69 
   7   1   6  771.22   63.19 
   8  -1   6  852.31   62.99 
   8   1  -6  682.63   60.69 
   8   1  -6  764.52   61.09 
   9   1  -6  140.89   16.30 
   9  -1   6  130.29   17.00 
   9   1  -6  110.19   14.90 
   9   1   6  145.59   18.90 
  10  -1   6  502.05   43.00 
  10   1  -6  459.05   39.00 
  10   1   6  420.96   41.70 
  11  -1   6  204.78   23.60 
  11   1   6  154.58   21.60 
   0   2  -6   10.00    3.20 
   0   2   6    4.80    2.40 
   0  -2  -6    2.50    2.30 
   0  -2   6    5.30    3.20 
  -1   2   6 2293.77  153.08 
  -1   2   6 2168.28  150.78 
   1  -2   6 2075.49  153.78 
  -1  -2  -6 1738.83  153.28 
   1   2  -6 2062.39  152.28 
   1   2   6 2155.68  152.78 
   1  -2  -6 1834.92  151.78 
  -1   2  -6 2280.07  152.28 
  -1  -2   6 2095.69  154.28 
  -2   2   6  603.14   47.40 
  -2   2   6  623.94   46.00 
   2  -2   6  642.74   49.80 
   2   2  -6  578.94   48.50 
  -2   2  -6  694.63   48.80 
   2   2   6  626.44   49.50 
   2   2   6  740.13   53.09 
   2  -2  -6  531.05   46.90 
  -2  -2   6  605.94   50.29 
  -3   2   6 7635.84  586.14 
   3  -2   6 8494.65  590.44 
   3   2  -6 8304.67  590.04 
  -3   2   6 8445.46  585.84 
   3   2   6 7888.11  590.54 
  -3  -2   6 7838.82  591.64 
   3   2   6 8625.24  594.24 
  -3   2  -6 8353.16  592.04 
   4   2  -6  833.22   65.29 
   4  -2   6  807.72   67.79 
  -4   2  -6  854.81   65.59 
   4   2   6  854.11   66.39 
   4   2   6  881.31   69.99 
  -4  -2   6  783.82   66.69 
   5   2  -6 1207.58   91.19 
   5  -2   6 1311.87   91.29 
  -5  -2   6 1052.69   91.89 
   5   2   6 1166.18   92.09 
   6   2  -6  151.48   17.30 
   6  -2   6  175.68   17.80 
   6   2   6  158.18   18.30 
  -6  -2   6  141.79   17.90 
   7   2  -6  934.31   78.29 
   7  -2   6 1059.99   78.59 
   7   2  -6  891.71   79.29 
  -7  -2   6 1028.90   80.09 
   7   2   6 1058.89   80.49 
   8   2  -6   70.49   13.50 
   8   2  -6   71.69   12.70 
   8  -2   6   73.69   12.00 
  -8  -2   6  118.49   15.00 
   8   2   6   91.49   14.30 
   9  -2   6 1984.70  150.58 
   9   2  -6 2015.40  154.98 
   9   2  -6 1798.12  150.08 
   9   2   6 2125.99  152.68 
  10  -2   6  128.59   18.60 
  10   2  -6  113.49   17.50 
  10   2   6  143.29   19.50 
  11  -2   6  153.78   21.80 
  11   2  -6  170.58   20.50 
  11   2   6  177.18   23.00 
   0   3   6   78.29   10.20 
   0  -3  -6   58.89    9.20 
   0   3   6   69.39    9.00 
   0   3  -6   82.29    9.50 
   0  -3   6   81.39   10.90 
  -1   3   6 2636.64  191.08 
  -1   3   6 2560.04  189.38 
   1  -3   6 2741.53  193.28 
  -1  -3  -6 2208.58  191.68 
   1   3  -6 2756.02  191.58 
   1   3   6 2499.95  191.28 
   1   3   6 2644.64  193.38 
  -1  -3   6 2566.24  193.28 
  -1   3  -6 2831.82  190.68 
  -2   3   6 1962.80  145.89 
   2  -3   6 2086.49  150.68 
  -2   3   6 1947.71  147.39 
   2   3  -6 2081.19  149.88 
  -2  -3   6 1992.00  151.58 
  -2   3  -6 2125.89  148.69 
   2   3   6 1925.81  151.88 
   2   3   6 1978.00  149.99 
   3   3  -6  478.75   40.10 
   3  -3   6  494.75   40.30 
  -3   3   6  498.15   34.60 
  -3  -3  -6  372.76   39.90 
  -3   3   6  446.16   35.70 
   3   3   6  436.26   43.50 
  -3  -3   6  470.75   41.60 
   3   3   6  463.05   42.20 
  -3   3  -6  529.25   38.60 
   4  -3   6 2783.22  210.88 
   4   3  -6 2684.93  211.08 
  -4   3  -6 3170.48  210.18 
  -4  -3   6 2819.72  213.58 
   4   3   6 2830.22  212.28 
   5   3  -6 1717.23  141.59 
   5  -3   6 1872.11  137.49 
  -5  -3   6 1823.22  140.39 
   5   3   6 1862.51  139.29 
   6  -3   6   43.30    9.20 
   6   3  -6   44.50   10.00 
   6   3   6   36.50   10.50 
  -6  -3   6   41.40   10.50 
   7  -3   6 1211.98   95.99 
   7   3  -6 1069.09   96.09 
   7   3   6 1351.26   99.29 
  -7  -3   6 1299.67   99.39 
   8  -3   6  822.12   68.79 
   8   3  -6  765.72   70.69 
   8   3   6  884.01   71.49 
  -8  -3   6  876.41   71.59 
   9  -3   6    5.10    5.50 
   9   3  -6    3.70    6.30 
   9   3   6    8.60    7.80 
  -9  -3   6   12.00    7.20 
  10   3  -6  610.34   54.89 
  10  -3   6  588.04   53.89 
  10   3   6  602.94   55.49 
  11  -3   6  152.38   21.10 
  11   3  -6  117.69   19.00 
  11   3   6  130.99   20.30 
   0   4   6 3926.21  295.57 
   0   4   6 4025.90  296.97 
   0   4  -6 4283.87  296.07 
   0  -4   6 3993.60  298.37 
   1  -4   6   35.60    8.70 
  -1   4   6   45.60    7.20 
   1   4  -6   55.29    8.50 
  -1   4   6   44.80    8.60 
  -1  -4   6   46.90   10.60 
   1   4   6   46.00    9.40 
   1   4   6   50.09   10.30 
  -1   4  -6   42.30    7.20 
   2  -4   6  723.73   63.39 
   2   4  -6  783.02   60.29 
  -2   4   6  729.73   57.69 
  -2   4   6  688.23   56.19 
   2   4   6  780.42   60.89 
  -2  -4   6  761.92   62.29 
   2   4   6  699.73   61.29 
  -3   4   6   40.30    5.30 
  -3   4   6   52.39   10.20 
   3  -4   6   45.20    9.60 
   3   4  -6   38.80    8.90 
   3   4   6   46.30   10.60 
  -3  -4   6   40.40   10.60 
  -3   4  -6   43.10    7.30 
   4   4  -6  928.71   78.99 
   4  -4   6 1021.40   79.49 
  -4  -4   6 1041.00   82.49 
   4   4   6  977.90   80.39 
   5  -4   6    0.60    3.90 
   5   4  -6    1.20    4.60 
  -5  -4   6    1.40    4.40 
   5   4   6    4.30    4.90 
   6  -4   6 1661.33  127.09 
   6   4   6 1603.54  129.09 
  -6  -4   6 1678.93  130.79 
   7  -4   6   42.70   10.80 
  -7  -4   6   58.79   13.10 
   7   4   6   49.90   13.00 
   8   4  -6  181.68   24.10 
   8  -4   6  163.18   20.90 
  -8  -4   6  182.88   24.10 
   8   4   6  178.88   23.30 
   9   4  -6    7.30    8.00 
   9  -4   6   28.50   10.10 
   9   4   6   22.90    9.90 
  -9  -4   6   22.10   10.20 
  10   4  -6   63.29   17.20 
  10  -4   6   97.69   18.10 
  10   4   6  111.29   20.50 
   0  -5   6  867.51   75.19 
   0   5   6  888.51   72.89 
   0  -5  -6 1069.19   75.09 
   0   5   6  847.62   74.09 
  -1   5   6 1089.59   89.89 
  -1  -5  -6 1256.67   94.59 
   1  -5   6 1178.68   92.89 
  -1   5   6 1085.39   88.89 
   1   5   6 1140.79   91.49 
   1  -5  -6 1359.56   91.29 
  -1  -5   6 1120.99   93.09 
   1   5   6 1044.90   91.39 
  -2   5   6  851.01   70.79 
  -2   5   6  889.51   71.99 
   2  -5   6  900.61   75.29 
  -2  -5   6  861.61   76.19 
   2  -5  -6 1082.59   72.89 
   2   5   6  921.91   75.29 
   3  -5   6  515.75   45.80 
  -3   5   6  463.25   39.90 
  -3   5   6  501.95   41.10 
   3   5   6  553.74   47.20 
  -3  -5   6  505.25   47.50 
  -4   5   6 1158.18   95.69 
   4  -5   6 1255.67  103.19 
  -4  -5   6 1395.86  107.29 
   4   5   6 1492.35  106.59 
   5  -5   6  562.54   53.09 
   5   5   6  637.14   56.69 
  -5  -5   6  655.93   57.79 
   6  -5   6  250.77   27.50 
  -6  -5   6  259.87   30.90 
   6   5   6  237.18   28.90 
   7  -5   6  172.48   22.30 
   7   5   6  174.48   24.10 
  -7  -5   6  196.38   25.50 
   8  -5   6  298.67   32.50 
   8   5  -6  314.17   36.30 
  -8  -5   6  298.17   35.50 
   8   5   6  296.07   34.00 
   9   5  -6  311.17   38.60 
   9  -5   6  343.47   41.30 
   9   5   6  382.76   39.20 
  -9  -5   6  323.17   38.90 
  10  -5   6  374.46   40.90 
  10   5  -6  391.26   44.50 
 -10  -5   6  425.76   45.90 
  10   5   6  402.76   44.00 
   0  -6  -6    8.90    5.70 
   0   6   6    2.00    4.50 
   0  -6   6    5.60    5.20 
   0   6   6    7.80    4.20 
  -1   6   6  471.85   45.10 
   1  -6   6  508.75   48.60 
  -1   6   6  470.25   45.60 
  -1  -6  -6  616.54   49.40 
   1   6   6  554.64   48.30 
   1  -6  -6  582.94   47.00 
  -1  -6   6  516.15   49.60 
  -2   6   6    9.40    4.80 
  -2   6   6    2.50    3.50 
   2  -6   6    4.30    5.50 
  -2  -6  -6    7.00    6.40 
   2  -6  -6   13.70    6.00 
  -2  -6   6    8.70    6.60 
   2   6   6   18.00    8.30 
   3  -6   6 1613.24  130.39 
  -3   6   6 1468.15  124.39 
  -3  -6  -6 1940.21  133.99 
  -3   6   6 1700.43  125.89 
   3   6   6 1601.44  131.19 
   3  -6  -6 1830.32  126.39 
  -3  -6   6 1519.55  131.99 
   4  -6   6  211.28   23.60 
  -4   6   6  175.98   16.80 
  -4   6   6  191.18   17.30 
   4   6   6  140.19   21.90 
  -4  -6   6  134.19   21.70 
   4  -6  -6  163.88   17.30 
   5  -6   6  704.13   59.09 
  -5   6   6  663.73   49.30 
   5   6   6  613.64   59.59 
  -5  -6   6  596.04   60.29 
   6  -6   6   19.40    9.60 
  -6  -6   6   54.49   14.40 
   6   6   6   24.00    9.70 
   7  -6   6  508.25   50.89 
  -7  -6   6  557.84   55.79 
   7   6   6  598.24   55.79 
   8  -6   6    8.80    7.40 
  -8  -6   6   -4.50    7.60 
   8   6   6    3.10    6.60 
   9  -6   6  838.72   79.79 
   9   6  -6  929.91   85.79 
   9   6   6  954.60   84.19 
  -9  -6   6 1010.60   86.59 
  10   6  -6   47.40   16.40 
  10  -6   6   26.80   11.70 
  10   6   6   46.50   14.80 
 -10  -6   6   30.00   14.80 
   0   7   6  151.48   19.80 
   0  -7  -6  161.68   20.10 
   0  -7   6  123.99   20.30 
  -1   7   6 2274.17  176.98 
  -1   7   6 2188.48  174.68 
   1  -7   6 2219.18  178.48 
  -1  -7  -6 2576.74  178.68 
   1   7   6 2231.08  177.08 
   1  -7  -6 2503.25  176.28 
  -1  -7   6 2158.58  178.98 
  -2  -7  -6  987.10   74.89 
  -2   7   6  846.32   69.59 
  -2   7   6  799.42   68.39 
   2  -7   6  837.92   73.19 
   2   7   6  815.82   72.79 
   2  -7  -6  837.62   69.39 
  -2  -7   6  748.83   73.19 
   3  -7   6  331.07   36.40 
  -3  -7  -6  393.46   39.20 
  -3   7   6  307.07   31.40 
  -3   7   6  346.07   32.90 
   3  -7  -6  356.16   32.90 
   3   7   6  338.27   37.70 
  -3  -7   6  352.36   38.60 
  -4   7   6  812.62   59.89 
  -4  -7  -6  872.41   70.19 
  -4   7   6  668.13   58.79 
   4  -7   6  714.23   65.69 
   4  -7  -6  754.92   60.19 
  -4  -7   6  667.53   67.49 
   4   7   6  680.23   67.19 
  -5   7   6  291.87   27.30 
   5  -7   6  262.67   33.10 
  -5   7   6  333.47   26.80 
   5   7   6  384.96   39.60 
  -5  -7   6  355.76   39.50 
  -6   7   6   95.39    9.10 
   6  -7   6   99.19   19.70 
   6   7   6  102.99   22.10 
  -6  -7   6   85.39   24.60 
   7   7   6  244.08   33.80 
  -7  -7   6  279.37   35.20 
   8  -7   6  235.48   30.90 
  -8  -7   6  274.67   35.70 
   8   7   6  305.67   37.80 
   9   7  -6   11.80   11.30 
   9  -7   6    6.70    8.40 
  -9  -7   6   -2.70    9.40 
   9   7   6    8.20   16.80 
   0  -8   6 1262.07  110.29 
   0  -8  -6 1420.96  108.59 
   0   8   6 1284.27  107.59 
   1  -8   6  198.78   28.10 
  -1   8   6  235.98   26.80 
  -1  -8  -6  230.78   28.20 
  -1  -8   6  240.58   29.90 
   1  -8  -6  218.78   26.20 
   1   8   6  213.58   27.30 
   2  -8   6  127.49   22.10 
  -2   8   6  146.89   19.50 
  -2  -8  -6  164.28   22.60 
   2  -8  -6  147.39   20.20 
  -2  -8   6  141.99   26.90 
   2   8   6  175.08   23.50 
  -3   8   6   27.20    8.90 
  -3   8   6   23.40    8.40 
  -3  -8  -6   13.40    9.50 
   3  -8   6   30.10   10.20 
   3   8   6   18.60    9.90 
  -3  -8   6   17.60   16.30 
   3  -8  -6   27.80    8.60 
  -4   8   6  267.97   28.20 
   4  -8   6  256.17   33.20 
  -4   8   6  286.17   28.50 
  -4  -8  -6  285.27   35.10 
   4   8   6  311.17   36.20 
   4  -8  -6  317.97   30.00 
  -4  -8   6  282.67   36.50 
  -5   8   6   46.50    8.40 
  -5   8   6   48.00   10.00 
   5  -8  -6   67.69   10.80 
  -5  -8   6   46.80   14.10 
   5   8   6   29.70   14.10 
   6  -8   6  943.71   89.89 
  -6   8   6 1095.39   78.09 
  -6   8   6  965.50   79.79 
   6   8   6 1078.39   95.69 
   6  -8  -6 1226.98   82.19 
  -6  -8   6  960.30   94.69 
   7  -8   6   21.60   10.10 
  -7  -8   6   15.00   12.80 
   7   8   6    9.70    9.50 
   8  -8   6  127.69   21.70 
  -8  -8   6  177.98   32.20 
   8   8   6  135.79   43.40 
   0   9   6    3.10    6.30 
   0  -9  -6    5.50    6.70 
   0  -9   6  -11.20    5.60 
  -1   9   6  150.08   20.90 
   1  -9   6  140.09   22.80 
  -1  -9  -6  133.39   21.10 
  -1  -9   6   97.79   22.90 
   1  -9  -6  163.88   21.80 
   1   9   6  130.69   21.30 
  -2  -9  -6  429.56   43.90 
   2  -9   6  423.96   44.40 
  -2   9   6  392.56   39.70 
   2  -9  -6  400.76   40.10 
  -2  -9   6  288.57   41.90 
   2   9   6  386.46   44.60 
   3  -9   6  136.99   22.90 
  -3  -9  -6  126.29   25.50 
  -3   9   6  158.98   20.20 
  -3  -9   6  106.49   25.40 
   3   9   6  153.58   24.00 
   3  -9  -6  159.88   21.50 
   4  -9   6  448.16   51.79 
  -4   9   6  491.15   47.00 
  -4  -9  -6  547.15   55.89 
  -4  -9   6  501.75   55.79 
   4   9   6  510.85   55.89 
   4  -9  -6  609.54   49.99 
  -5   9   6  128.79   17.40 
  -5   9   6  120.19   24.20 
  -5  -9  -6  186.38   28.00 
   5  -9   6  105.19   22.90 
  -5  -9   6  134.79   28.20 
   5   9   6  122.89   27.30 
   5  -9  -6  180.18   25.60 
   6  -9   6   55.19   16.20 
  -6   9   6   55.29   10.00 
  -6  -9   6   51.79   18.60 
   6  -9  -6   60.49   12.00 
   6   9   6   37.20   14.60 
   7  -9   6   83.59   18.40 
   7   9   6   40.30   19.90 
  -7  -9   6   90.49   23.80 
   0  10   6   17.90    9.90 
   0 -10   6   21.50   10.30 
   0 -10  -6   11.30    9.10 
   1 -10   6  215.78   32.30 
  -1 -10  -6  214.78   31.80 
  -1  10   6  211.08   29.70 
  -1 -10   6  274.07   35.70 
   1  10   6  294.37   35.20 
   1 -10  -6  331.97   34.30 
   2 -10   6   90.79   21.70 
  -2 -10  -6   91.99   21.10 
  -2  10   6  103.69   17.30 
   2 -10  -6  105.89   20.60 
  -2 -10   6   97.49   24.30 
   2  10   6  110.49   23.40 
  -3  10   6  603.04   59.59 
  -3 -10  -6  744.53   67.79 
   3 -10   6  634.54   65.49 
  -3 -10   6  637.64   67.89 
   3  10   6  613.14   66.19 
   3 -10  -6  733.23   62.79 
  -4  10   6  117.79   18.30 
  -4 -10  -6  109.99   25.30 
   4 -10   6   88.49   21.20 
  -4 -10   6  114.09   26.60 
   4 -10  -6  135.79   19.30 
   4  10   6  112.49   26.80 
  -5  10   6  212.58   25.00 
   5 -10   6  199.18   30.50 
  -5 -10  -6  207.08   33.90 
   5  10   6  172.68   35.10 
  -5 -10   6  195.98   32.60 
   5 -10  -6  244.68   26.70 
   6 -10   6    3.50    9.50 
   6  10   6   26.10   14.90 
   0  11   6   13.50   10.10 
   0 -11  -6   -6.00    5.50 
   0 -11   6    1.20   10.30 
   1 -11   6  369.56   47.30 
  -1 -11  -6  405.26   46.50 
  -1  11   6  350.56   43.00 
  -1 -11   6  420.76   49.40 
   1 -11  -6  427.86   45.20 
   1  11   6  392.06   46.30 
  -2 -11  -6  208.18   30.10 
  -2  11   6  178.28   24.70 
   2 -11   6  130.39   28.80 
  -2 -11   6   92.79   25.90 
   2  11   6  124.99   28.80 
   2 -11  -6  178.28   25.30 
  -3  11   6   22.50   12.40 
   3 -11   6   36.40   15.20 
  -3 -11  -6   51.39   15.30 
   3  11   6   51.49   17.90 
   3 -11  -6   60.09   17.70 
   4 -11   6  126.99   29.30 
  -4  11   6  199.68   26.80 
  -4 -11  -6  255.67   36.80 
   4 -11  -6  211.98   26.70 
   4  11   6  167.78   39.60 
  -4 -11   6  192.78   31.70 
   0 -12  -6  412.16   48.20 
   0  12   6  418.36   50.39 
   0 -12   6  392.66   50.29 
  -1  12   6   86.09   21.50 
   1 -12   6   68.79   20.50 
  -1 -12  -6   71.29   19.60 
   1 -12  -6   84.49   19.50 
  -1 -12   6   45.60   17.60 
   1  12   6   69.49   20.20 
   0   0   7    0.90    1.60 
   0   0  -7    0.60    1.80 
  -1   0   7 6431.96  475.95 
   1   0  -7 6876.11  475.35 
  -1   0  -7 6233.68  476.75 
   1   0   7 6942.01  476.25 
  -2   0   7  365.26   31.00 
  -2   0  -7  349.96   32.20 
   2   0  -7  386.96   29.60 
   2   0   7  424.96   31.60 
  -3   0   7 2854.51  211.48 
   3   0   7 3151.98  212.38 
  -3   0  -7 2487.05  213.28 
   3   0  -7 3111.39  209.48 
  -4   0   7 3490.15  255.77 
  -4   0  -7 2994.70  258.57 
   4   0  -7 3759.22  253.47 
   4   0   7 3830.42  257.17 
  -5   0   7  176.28   16.50 
   5   0   7  185.18   18.40 
   6   0   7   20.30    6.10 
   6   0  -7   13.60    3.90 
  -6   0   7   12.50    3.90 
   7   0   7 1898.71  138.49 
   7   0  -7 1773.62  133.99 
   8   0  -7 1892.21  143.39 
   8   0   7 2069.39  149.59 
   9   0  -7  846.22   64.79 
   9   0   7  916.51   72.19 
  10   0   7  291.97   30.20 
  11   0   7   -2.40    5.70 
   0   1   7 4453.75  306.07 
   0   1  -7 4495.45  306.37 
   0  -1  -7 3727.73  306.87 
   0  -1   7 4300.47  307.77 
   1  -1   7 2490.95  176.38 
  -1  -1  -7 2119.99  176.58 
   1   1  -7 2520.05  174.78 
  -1   1   7 2714.73  174.58 
   1  -1  -7 2114.49  174.88 
  -1   1  -7 2458.45  175.58 
   1   1   7 2493.25  175.38 
  -1  -1   7 2322.37  176.58 
  -2   1   7 1579.94  116.19 
  -2  -1  -7 1319.67  118.99 
   2  -1   7 1714.73  118.49 
   2   1  -7 1585.34  116.49 
  -2  -1   7 1599.64  118.89 
  -2   1  -7 1748.33  118.69 
   2   1   7 1656.73  117.99 
   2  -1  -7 1522.65  116.19 
  -3   1   7  970.60   71.49 
   3   1  -7 1007.30   71.89 
   3  -1   7 1100.99   73.99 
  -3  -1  -7  796.82   74.99 
  -3  -1   7  918.61   73.99 
  -3   1  -7  943.71   74.19 
   3   1   7 1005.30   73.59 
   3  -1  -7  917.41   70.39 
   4   1  -7 2754.62  190.58 
  -4   1   7 2567.64  188.68 
  -4  -1  -7 2246.48  194.48 
   4  -1   7 3023.10  192.88 
  -4  -1   7 2547.84  192.78 
  -4   1  -7 2384.26  193.38 
   4  -1  -7 2505.35  187.88 
   4   1   7 2891.71  193.08 
   5  -1   7 2296.57  158.28 
   5   1  -7 2233.68  156.28 
   5   1   7 2129.69  158.38 
  -5  -1   7 1849.11  157.48 
   6  -1   7 1623.54  125.79 
   6   1  -7 1612.04  123.89 
  -6  -1   7 1624.14  125.49 
   6   1   7 1833.42  127.19 
   7   1  -7  934.91   85.79 
   7   1  -7 1083.49   85.39 
   7  -1   7 1128.99   87.49 
  -7  -1   7 1241.38   87.39 
   7   1   7 1247.48   88.99 
   8   1  -7  624.04   50.49 
   8   1  -7  608.64   51.19 
   8  -1   7  649.04   53.09 
   8   1   7  625.64   53.29 
   9   1  -7  403.06   36.90 
   9   1  -7  425.46   36.90 
   9  -1   7  455.95   51.79 
   9   1   7  477.45   41.20 
  10  -1   7   83.49   14.10 
  10   1  -7   66.69   10.10 
  11  -1   7  142.99   19.50 
  11   1   7  108.39   17.90 
   0   2   7  234.48   18.90 
   0   2  -7  224.08   19.20 
   0  -2  -7  186.98   19.80 
   0  -2   7  212.88   21.10 
  -1   2   7 4332.77  285.67 
  -1  -2  -7 3413.86  288.57 
   1  -2   7 4140.19  289.27 
   1   2  -7 4115.89  287.07 
  -1   2  -7 4015.10  286.97 
  -1  -2   7 3810.22  289.37 
   1   2   7 3908.51  287.17 
  -2  -2  -7   80.59   11.90 
  -2   2   7  115.49   10.60 
   2   2  -7  115.69   11.00 
   2  -2  -7   64.79    8.60 
  -2   2  -7   89.09   10.10 
  -2  -2   7   82.69   11.40 
   2   2   7   72.39   10.00 
  -3   2   7  811.22   57.99 
  -3  -2  -7  655.33   63.29 
   3  -2   7  795.92   65.59 
  -3   2   7  843.52   58.79 
   3   2  -7  840.02   61.49 
   3   2   7  726.93   68.49 
  -3  -2   7  802.12   63.69 
  -3   2  -7  900.01   62.09 
   3  -2  -7  694.33   58.39 
   4   2  -7 1606.24  115.39 
   4  -2   7 1658.53  116.09 
  -4  -2   7 1410.46  116.99 
   4   2   7 1452.95  115.89 
   5   2  -7 1111.29   84.99 
   5  -2   7 1194.18   85.79 
   5   2   7 1099.89   86.09 
  -5  -2   7  996.10   86.39 
   6   2  -7 1701.93  122.39 
   6  -2   7 1745.73  122.89 
   6   2   7 1592.34  123.39 
  -6  -2   7 1407.66  122.89 
   7   2  -7  275.47   25.10 
   7  -2   7  296.57   26.20 
  -7  -2   7  192.38   24.10 
   7   2   7  234.98   25.70 
   8   2  -7  497.35   48.80 
   8  -2   7  563.14   49.00 
   8   2  -7  471.05   50.29 
  -8  -2   7  666.03   50.89 
   8   2   7  642.44   50.89 
   9   2  -7  124.09   16.60 
   9   2  -7  118.79   18.90 
   9   2   7  121.39   18.20 
  10  -2   7  149.88   20.20 
  10   2  -7  146.39   18.10 
  10   2   7  137.39   19.80 
  11  -2   7  312.47   33.00 
  11   2   7  285.47   32.40 
   0   3   7  752.72   58.29 
   0   3   7  763.92   56.09 
   0  -3   7  740.13   59.19 
   0   3  -7  743.53   58.99 
   0  -3  -7  602.44   56.69 
  -1   3   7 1881.91  140.49 
   1  -3   7 1910.11  142.49 
  -1   3   7 1841.42  138.09 
   1   3  -7 1822.12  139.89 
  -1  -3   7 1893.81  142.99 
  -1   3  -7 2022.00  139.59 
   1   3   7 1986.50  140.59 
   1  -3  -7 1597.24  139.39 
   1   3   7 2056.89  143.39 
  -2   3   7 2760.82  190.28 
  -2   3   7 2505.55  192.18 
   2  -3   7 2608.84  199.98 
   2   3  -7 2660.83  193.98 
  -2   3  -7 2825.32  192.98 
  -2  -3   7 2521.35  196.28 
   2   3   7 2568.44  196.88 
   2   3   7 2591.24  194.28 
   3  -3   7 1239.28   96.89 
  -3   3   7 1072.09   91.99 
  -3   3   7 1271.07   91.19 
   3   3  -7 1210.58   95.89 
   3   3   7 1318.47   97.19 
  -3   3  -7 1414.26   95.19 
   3   3   7 1293.77   99.99 
  -3  -3   7 1235.18   98.49 
   4   3  -7 1295.07  115.29 
   4  -3   7 1382.46  106.79 
   4   3   7 1467.15  107.79 
  -4  -3   7 1391.96  109.09 
   5  -3   7  258.87   25.50 
   5   3  -7  264.47   25.60 
  -5  -3   7  240.28   27.10 
   5   3   7  243.88   26.00 
   6  -3   7  310.27   29.10 
   6   3  -7  318.07   29.40 
   6   3   7  266.17   29.40 
  -6  -3   7  280.57   31.10 
   7  -3   7  204.68   23.10 
  -7  -3   7  207.58   24.80 
   7   3   7  227.38   24.80 
   8   3  -7   30.40    8.80 
   8  -3   7   20.70    8.10 
  -8  -3   7   42.90   11.90 
   8   3   7   22.50    8.90 
   9  -3   7  904.11   81.99 
   9   3  -7  916.01   82.49 
   9   3   7 1033.20   82.99 
  -9  -3   7 1111.89   84.39 
  10  -3   7  191.38   24.70 
  10   3  -7  242.38   26.80 
  10   3   7  179.18   24.90 
  11   3  -7  164.38   22.20 
  11  -3   7  164.08   23.10 
  11   3   7  188.68   24.40 
   0   4  -7  285.17   25.30 
   0   4   7  259.87   25.00 
   0  -4   7  275.87   28.20 
   0   4   7  273.47   26.70 
   1   4  -7  424.16   35.70 
  -1   4   7  387.26   33.60 
   1  -4   7  424.16   38.00 
  -1   4   7  362.76   34.90 
   1   4   7  419.46   36.10 
  -1   4  -7  428.66   34.70 
   1   4   7  396.26   37.40 
  -1  -4   7  431.06   39.50 
  -2   4   7 2253.37  175.88 
   2  -4   7 2529.05  180.48 
  -2   4   7 2316.77  174.08 
   2   4  -7 2532.15  178.48 
   2   4   7 2488.55  178.98 
   2   4   7 2378.96  180.78 
  -2  -4   7 2241.78  181.88 
  -3   4   7 1849.02  137.29 
   3  -4   7 1821.72  142.19 
   3   4  -7 1850.21  141.29 
  -3   4   7 1785.72  135.19 
  -3  -4   7 1941.41  144.69 
   3   4   7 1963.50  142.49 
   4   4  -7 1118.29   91.39 
   4  -4   7 1165.08   92.19 
   4   4   7 1174.38   92.79 
  -4  -4   7 1191.38   94.89 
   5  -4   7   86.99   14.00 
  -5  -4   7  101.19   16.40 
   5   4   7  104.59   15.50 
   6  -4   7  172.68   20.80 
   6   4   7  162.68   21.10 
  -6  -4   7  163.18   22.10 
   7  -4   7  515.15   46.00 
  -7  -4   7  512.65   48.70 
   7   4   7  435.06   58.69 
   8   4  -7  351.36   37.60 
   8  -4   7  356.06   35.10 
  -8  -4   7  306.87   36.50 
   8   4   7  351.76   36.70 
   9  -4   7 1228.38  101.59 
   9   4  -7 1218.58  104.19 
  -9  -4   7 1285.37  104.39 
   9   4   7 1251.47  102.79 
  10  -4   7  574.04   56.79 
  10   4  -7  592.24   58.69 
  10   4   7  614.54   57.99 
 -10  -4   7  680.03   60.19 
   0   5   7  529.95   48.50 
   0  -5   7  577.84   50.99 
   0   5   7  579.24   47.80 
  -1   5   7 2695.93  195.68 
  -1   5   7 2659.53  197.28 
   1  -5   7 2699.43  200.48 
   1   5   7 2697.63  197.98 
   1   5   7 2565.44  199.18 
  -1  -5   7 2564.04  200.48 
   2  -5   7  877.11   70.09 
  -2   5   7  828.22   64.09 
  -2   5   7  851.81   65.99 
   2   5   7  788.62   67.99 
  -2  -5   7  769.32   69.99 
   3  -5   7 1675.43  128.69 
  -3   5   7 1567.24  121.09 
  -3   5   7 1697.13  123.29 
  -3  -5   7 1611.14  130.19 
   3   5   7 1683.43  128.49 
  -4   5   7  588.04   46.10 
   4  -5   7  647.04   55.19 
  -4  -5   7  606.14   56.99 
   4   5   7  660.53   55.99 
   5  -5   7  170.78   22.40 
  -5  -5   7  217.48   26.50 
   5   5   7  206.58   24.80 
   6  -5   7  301.57   31.60 
   6   5   7  310.57   33.40 
  -6  -5   7  258.77   32.60 
   7  -5   7  861.01   74.29 
   7   5   7  850.71   75.89 
  -7  -5   7  900.61   78.29 
  -8  -5   7   46.60   14.50 
   8   5   7   38.10   12.70 
   9  -5   7  230.28   29.70 
   9   5  -7  249.58   32.80 
  -9  -5   7  253.67   33.10 
   9   5   7  329.67   34.40 
  10  -5   7  429.66   44.30 
  10   5  -7  411.46   45.80 
 -10  -5   7  403.96   46.00 
  10   5   7  402.76   49.90 
   0  -6   7 1782.42  147.69 
   0  -6  -7 2218.28  147.29 
   0   6   7 1829.12  144.29 
   0   6   7 1753.32  145.19 
   1  -6   7  525.45   50.99 
  -1  -6  -7  665.83   51.89 
  -1   6   7  563.54   48.40 
  -1   6   7  551.64   47.40 
   1   6   7  465.05   47.90 
   1  -6  -7  615.24   49.10 
  -1  -6   7  485.45   50.59 
  -2   6   7  257.57   25.80 
  -2   6   7  258.47   27.00 
   2  -6   7  272.17   30.50 
  -2  -6   7  267.27   31.10 
   2   6   7  322.27   30.90 
  -3   6   7   65.29   10.80 
  -3   6   7   57.39    9.40 
   3  -6   7   77.89   15.70 
   3   6   7   90.19   17.00 
  -3  -6   7   98.19   19.10 
  -4   6   7  234.08   20.30 
  -4   6   7  179.48   18.90 
   4  -6   7  205.68   25.50 
  -4  -6   7  288.77   30.80 
   4   6   7  251.57   28.50 
   5  -6   7  806.72   70.89 
  -5   6   7  826.92   59.59 
  -5   6   7  761.42   59.59 
   5   6   7  887.21   73.59 
  -5  -6   7  843.82   74.49 
   6  -6   7  731.93   68.19 
   6   6   7  804.32   71.29 
  -6  -6   7  813.72   72.89 
   7  -6   7  523.35   56.89 
  -7  -6   7  579.44   57.09 
   7   6   7  565.44   55.39 
   8  -6   7  207.28   27.50 
  -8  -6   7  208.98   29.60 
   8   6   7  233.28   30.40 
   9   6  -7   28.40   11.80 
   9  -6   7   39.60   12.90 
  -9  -6   7   36.70   14.20 
   9   6   7   52.69   14.70 
   0  -7  -7   58.39   13.30 
   0  -7   7   43.30   12.80 
   0   7   7   35.50   10.60 
  -1  -7  -7    6.90    6.70 
  -1   7   7    4.00    4.20 
   1  -7   7    6.90    7.90 
   1  -7  -7   -2.70    5.00 
  -1  -7   7    1.80    5.20 
   1   7   7    3.10    5.20 
  -2   7   7  869.81   69.79 
  -2   7   7  881.81   68.89 
   2  -7   7  789.62   73.09 
   2   7   7  817.82   72.29 
  -2  -7   7  788.52   73.99 
   3  -7   7  170.78   24.30 
  -3   7   7  166.08   19.70 
  -3   7   7  197.18   21.60 
   3  -7  -7  222.58   22.30 
  -3  -7   7  197.08   27.10 
   3   7   7  190.88   25.90 
  -4   7   7  662.93   50.99 
   4  -7   7  553.74   56.49 
  -4   7   7  595.74   49.80 
  -4  -7   7  599.34   59.69 
   4   7   7  667.63   59.69 
  -5   7   7  231.18   19.50 
  -5   7   7  199.98   19.50 
   5  -7   7  203.58   27.20 
   5   7   7  263.47   31.60 
  -5  -7   7  291.07   33.50 
   6  -7   7  111.29   21.50 
  -6  -7   7  103.19   23.90 
   6   7   7  127.99   24.70 
   7  -7   7  186.58   27.90 
   7   7   7  295.67   34.60 
  -7  -7   7  299.27   36.60 
   8  -7   7  270.77   35.40 
  -8  -7   7  306.27   39.50 
   8   7   7  391.16   42.40 
   9  -7   7  229.58   29.40 
   9   7   7  217.78   32.50 
  -9  -7   7  211.28   32.60 
   0   8   7  175.48   23.00 
   0  -8   7  156.08   24.70 
   0  -8  -7  187.18   24.20 
  -1   8   7  258.37   29.20 
   1  -8   7  223.18   31.40 
  -1  -8  -7  303.57   32.40 
   1   8   7  284.57   32.40 
   1  -8  -7  329.77   32.30 
  -1  -8   7  242.68   32.80 
   2  -8   7  121.59   21.20 
  -2   8   7  150.58   18.70 
  -2  -8  -7  148.39   22.40 
   2  -8  -7  119.39   18.30 
   2   8   7  108.39   22.00 
  -3   8   7 1102.89   90.09 
  -3   8   7 1166.18   91.39 
  -3  -8  -7 1089.19  114.59 
  -3  -8   7  951.30   96.79 
   3  -8  -7 1305.77   92.79 
   4  -8   7  458.25   53.09 
  -4   8   7  518.75   47.90 
  -4   8   7  640.94   49.90 
   4  -8  -7  693.23   51.19 
   4   8   7  535.15   56.79 
  -4  -8   7  536.35   57.09 
  -5   8   7  234.38   22.90 
  -5   8   7  257.07   22.50 
   5  -8   7  235.58   30.20 
   5   8   7  251.17   32.80 
  -5  -8   7  201.68   31.50 
   6  -8   7    2.10    6.50 
  -6   8   7    8.10    3.30 
  -6  -8   7    6.80    9.80 
   6   8   7    3.80    8.30 
   7  -8   7   53.49   14.70 
   7   8   7   49.40   17.00 
  -7  -8   7   56.29   18.60 
   8  -8   7  102.49   21.80 
  -8  -8   7  105.49   25.60 
   8   8   7  111.19   24.30 
   0   9   7 1007.90   87.99 
   0  -9  -7 1180.38   90.39 
   0  -9   7  898.91   90.19 
   1  -9   7  625.14   61.99 
  -1   9   7  658.53   57.89 
   1   9   7  599.54   59.09 
  -1  -9   7  520.75   59.69 
   1  -9  -7  668.53   58.39 
  -2   9   7  112.89   17.50 
  -2  -9  -7  125.29   23.80 
   2  -9   7   83.39   19.60 
  -2  -9   7   73.89   19.80 
   2  -9  -7  133.89   18.80 
   2   9   7  106.99   22.70 
   3  -9   7  502.15   53.79 
  -3  -9  -7  609.84   55.69 
  -3   9   7  489.15   47.40 
   3  -9  -7  617.94   50.79 
   3   9   7  522.75   54.19 
  -3  -9   7  385.26   51.99 
   4  -9   7  219.58   31.00 
  -4   9   7  231.58   26.10 
  -4  -9   7  245.08   34.80 
   4   9   7  229.98   33.10 
   4  -9  -7  281.87   28.60 
  -5   9   7  313.37   31.20 
   5  -9   7  280.07   38.10 
  -5  -9   7  338.97   42.50 
   5   9   7  446.66   45.20 
  -6   9   7  139.69   15.10 
   6  -9   7  141.79   26.60 
   6   9   7  134.69   28.60 
  -6  -9   7  103.89   25.30 
   7  -9   7   51.29   16.40 
  -7  -9   7   79.19   21.80 
   7   9   7   88.29   21.10 
   0 -10  -7  564.54   53.29 
   0  10   7  467.15   50.09 
   0 -10   7  462.65   53.09 
   1 -10   7  356.56   43.20 
  -1 -10  -7  465.05   45.40 
  -1  10   7  336.27   39.20 
  -1 -10   7  316.97   42.50 
   1 -10  -7  408.26   41.40 
   1  10   7  307.47   40.30 
  -2 -10  -7  146.99   25.10 
   2 -10   7  147.69   25.20 
  -2  10   7  135.09   24.10 
   2 -10  -7  148.59   21.90 
  -2 -10   7  124.29   26.80 
   2  10   7  175.88   26.80 
  -3 -10  -7   62.59   16.50 
  -3  10   7   57.69   13.70 
   3 -10   7   90.39   21.10 
   3  10   7   88.19   21.70 
   3 -10  -7   68.79   15.40 
  -3 -10   7   51.39   18.70 
  -4  10   7  118.89   18.40 
  -4 -10  -7  147.49   24.30 
   4 -10   7  117.49   24.00 
   4 -10  -7  148.29   20.80 
   4  10   7   96.69   22.30 
  -4 -10   7   86.09   24.60 
   5 -10   7  106.79   25.10 
  -5  10   7  144.49   19.80 
  -5 -10   7  128.59   30.10 
   5 -10  -7  178.58   22.50 
   5  10   7  136.59   33.40 
   6 -10   7  218.58   34.00 
  -6 -10   7  301.07   41.90 
   6  10   7  304.47   42.20 
   0 -11  -7   66.19   19.30 
   0 -11   7   30.80   14.60 
   0  11   7   62.09   16.50 
   1 -11   7  145.99   29.60 
  -1  11   7  146.39   24.30 
  -1 -11  -7  159.68   26.40 
  -1 -11   7  128.79   28.80 
   1  11   7  161.58   27.00 
   1 -11  -7  125.29   25.20 
  -2 -11  -7  285.57   38.30 
  -2  11   7  274.37   34.50 
   2 -11   7  247.88   37.10 
  -2 -11   7  315.67   65.49 
   2  11   7  325.27   40.50 
   2 -11  -7  353.76   37.90 
  -3 -11  -7   64.49   18.50 
  -3  11   7   53.79   15.40 
   3 -11   7   61.29   18.50 
  -3 -11   7   23.00   15.00 
  -4  11   7  131.09   22.60 
  -4 -11  -7  152.58   29.80 
   4 -11   7  115.89   28.30 
  -4 -11   7  113.19   29.90 
   4  11   7  153.38   30.60 
   4 -11  -7  180.48   24.50 
   0   0  -8  245.18   21.60 
   0   0   8  250.37   21.60 
  -1   0   8  836.82   64.59 
  -1   0  -8  791.12   65.09 
   1   0   8  856.51   64.59 
   1   0  -8  897.11   63.89 
   2   0  -8  615.74   44.70 
   2   0   8  615.54   46.50 
  -2   0  -8  543.05   47.50 
  -2   0   8  560.44   46.20 
   3   0  -8  567.14   40.30 
  -3   0  -8  464.55   44.20 
  -3   0   8  500.95   42.40 
   3   0   8  572.74   43.10 
   4   0  -8  820.62   58.69 
  -4   0   8  725.63   61.09 
   4   0   8  824.42   62.19 
   5   0  -8 1961.70  136.39 
   5   0   8 1945.61  140.89 
  -5   0   8 1738.63  138.59 
   6   0  -8  662.33   52.99 
   6   0   8  699.23   56.19 
  -6   0   8  706.73   53.09 
   7   0   8  554.54   46.50 
   7   0  -8  552.34   40.50 
   7   0  -8  528.45   42.40 
   8   0   8    3.30    5.60 
   9   0   8   44.50   11.20 
  10   0   8   96.69   15.20 
  11   0   8  149.99   20.40 
   0  -1   8  982.20   77.69 
   0  -1  -8  911.41   77.09 
   0   1  -8 1065.59   76.39 
   0   1   8 1098.49   76.19 
   1   1  -8  511.55   36.50 
  -1   1   8  528.45   36.40 
   1  -1   8  506.25   38.40 
  -1  -1  -8  419.96   38.40 
  -1  -1   8  401.86   37.80 
  -1   1  -8  419.76   36.80 
   1   1   8  427.66   36.40 
  -2   1   8 3535.25  262.17 
   2   1  -8 3719.73  262.27 
   2  -1   8 3845.72  264.47 
  -2   1  -8 3700.93  264.47 
   2   1   8 3765.92  263.67 
  -2  -1   8 3493.65  264.87 
   2  -1  -8 3350.96  262.17 
   3  -1   8 1899.21  129.89 
  -3  -1  -8 1452.45  131.19 
   3   1  -8 1813.52  127.39 
  -3   1   8 1698.03  127.49 
  -3  -1   8 1706.93  130.39 
   3   1   8 1894.71  129.69 
   3  -1  -8 1652.63  126.59 
  -3   1  -8 1775.22  130.79 
  -4   1   8  488.65   37.30 
   4   1  -8  511.85   36.60 
   4  -1   8  545.45   39.30 
   4  -1  -8  388.16   34.40 
   4   1   8  446.16   38.30 
  -4  -1   8  389.56   38.40 
   5   1  -8  937.11   73.89 
   5  -1   8  942.01   76.29 
   5   1   8 1090.29   77.49 
  -5  -1   8  972.10   76.99 
   6   1  -8  966.40   69.59 
   6  -1   8  975.50   72.69 
  -6  -1   8  814.12   71.09 
   6   1   8  889.91   72.29 
   7  -1   8  441.76   39.50 
   7   1  -8  372.96   37.50 
   7   1  -8  439.46   36.30 
  -7  -1   8  491.15   38.80 
   7   1   8  512.05   40.90 
   8   1  -8  190.08   20.30 
   8  -1   8  224.48   23.10 
   8   1  -8  200.58   18.90 
   8   1   8  177.08   30.60 
   9   1  -8  617.44   49.00 
   9   1  -8  593.44   49.99 
   9  -1   8  662.83   54.59 
   9   1   8  625.14   53.99 
  10  -1   8   11.30    7.60 
  10   1  -8   24.90    5.70 
  10   1   8   15.00    8.00 
  11  -1   8  193.78   24.30 
  11   1   8  198.08   24.30 
   0   2  -8 1188.98   84.79 
   0   2   8 1195.68   83.89 
   0  -2   8 1126.49   87.09 
   0  -2  -8  969.50   85.49 
  -1   2   8  678.23   49.10 
   1   2  -8  697.73   50.39 
   1  -2   8  622.24   52.39 
   1   2   8  658.13   50.49 
  -1  -2   8  643.34   53.19 
   1  -2  -8  546.15   50.49 
  -1   2  -8  664.73   50.49 
  -2  -2  -8 3694.53  310.07 
  -2   2   8 4750.72  305.37 
   2   2  -8 4568.44  307.47 
   2  -2   8 4425.06  313.87 
   2   2   8 4388.56  308.17 
  -2   2  -8 4384.36  307.77 
  -2  -2   8 4049.40  310.17 
   2  -2  -8 3656.43  306.47 
  -3  -2  -8  402.76   43.20 
   3   2  -8  519.95   40.30 
   3  -2   8  522.35   42.00 
  -3   2   8  484.65   37.70 
  -3   2   8  497.45   41.40 
   3  -2  -8  470.85   38.70 
  -3  -2   8  527.75   43.60 
   3   2   8  539.25   41.70 
   4   2  -8 1800.32  142.99 
   4  -2   8 1798.92  144.39 
  -4  -2   8 1990.20  146.99 
   4   2   8 2158.88  145.69 
   5   2  -8   13.50    5.50 
   5  -2   8   22.10    6.80 
   5   2   8   22.20    7.40 
  -5  -2   8   18.70    5.60 
   6  -2   8  517.95   43.50 
   6   2  -8  478.85   41.70 
  -6  -2   8  492.25   44.30 
   6   2   8  505.35   43.80 
   7   2  -8  359.96   32.60 
   7  -2   8  372.66   33.90 
   7   2   8  363.06   34.50 
  -7  -2   8  354.26   34.40 
   8  -2   8 2418.86  176.68 
   8   2  -8 2075.69  175.68 
  -8  -2   8 2408.76  176.68 
   8   2   8 2447.76  177.38 
   9  -2   8  190.58   22.20 
   9   2  -8  140.99   19.80 
   9   2  -8  168.18   19.70 
   9   2   8  197.98   23.00 
  10  -2   8  556.84   51.29 
  10   2   8  561.44   51.29 
  11  -2   8   30.80   11.60 
  11   2   8   19.00    8.50 
   0  -3   8 8230.38  618.84 
   0   3   8 8565.44  614.54 
   0   3  -8 8847.21  615.24 
   0   3   8 8548.24  617.84 
  -1   3   8  721.13   58.99 
   1  -3   8  742.13   61.09 
   1   3  -8  782.92   58.29 
  -1  -3  -8  610.44   62.89 
  -1   3   8  734.93   56.19 
  -1  -3   8  748.03   61.59 
   1   3   8  754.32   58.29 
  -1   3  -8  775.42   57.79 
   1   3   8  760.82   62.39 
   2  -3   8 1153.38   86.49 
  -2   3   8 1076.99   82.89 
   2   3  -8 1070.69   83.49 
  -2  -3  -8  901.41   85.39 
  -2   3   8 1154.88   80.39 
   2   3   8 1193.98   84.99 
   2   3   8 1158.68   88.09 
   2  -3  -8  956.70   82.19 
  -2  -3   8 1155.68   87.39 
  -3   3   8 1455.45  100.29 
   3  -3   8 1323.57  106.49 
   3   3  -8 1391.86  105.09 
  -3  -3   8 1294.87  107.79 
   3   3   8 1413.46  106.09 
   4   3  -8  588.54   47.80 
   4  -3   8  595.04   49.20 
  -4  -3   8  525.65   50.19 
   4   3   8  570.14   48.80 
   5   3  -8  708.73   56.49 
   5  -3   8  642.74   56.69 
   5   3   8  683.43   57.49 
  -5  -3   8  688.83   59.29 
   6   3  -8  486.45   41.30 
   6  -3   8  471.85   41.50 
  -6  -3   8  425.06   47.60 
   6   3   8  432.26   41.40 
   7   3  -8  384.56   34.70 
   7  -3   8  404.36   35.90 
   7   3   8  340.27   35.80 
  -7  -3   8  319.57   35.50 
   8  -3   8   40.30   12.90 
   8   3  -8   26.60    9.60 
  -8  -3   8   73.89   14.80 
   9   3  -8  349.07   36.70 
   9  -3   8  389.86   37.60 
   9   3   8  346.77   36.90 
  -9  -3   8  364.76   37.50 
  10   3  -8  112.09   17.40 
  10  -3   8  107.89   18.30 
  10   3   8  128.89   19.50 
   0  -4   8  525.35   49.20 
   0   4   8  558.14   48.20 
   0   4   8  591.24   46.00 
   1   4  -8 1825.32  131.09 
  -1   4   8 1816.02  125.69 
  -1   4   8 1786.82  128.49 
   1  -4   8 1715.13  130.89 
  -1  -4   8 1529.45  130.29 
   1   4   8 1552.84  129.59 
   1   4   8 1588.94  127.29 
  -2   4   8  149.59   16.60 
   2   4  -8  153.28   18.10 
   2  -4   8  165.28   20.00 
  -2   4   8  157.28   14.60 
   2   4   8  187.78   19.40 
  -2  -4   8  143.59   19.90 
  -3   4   8  105.19    9.20 
  -3   4   8   90.09   10.80 
   3  -4   8   88.49   14.30 
   3   4   8   85.79   13.70 
  -3  -4   8   99.89   15.50 
   4  -4   8  366.76   34.70 
   4   4   8  342.47   33.90 
  -4  -4   8  344.47   35.90 
   5  -4   8 1101.79   94.89 
  -5  -4   8 1228.38   98.69 
   5   4   8 1261.87   96.39 
   6  -4   8   62.89   12.90 
   6   4   8   57.29   13.30 
  -6  -4   8   54.09   14.00 
   7  -4   8 1422.76  112.59 
  -7  -4   8 1417.66  115.39 
   7   4   8 1403.46  113.29 
   8  -4   8  188.98   24.40 
  -8  -4   8  172.08   24.80 
   8   4   8  211.88   25.80 
   9  -4   8   39.90   11.50 
   9   4  -8   33.90   10.90 
   9   4   8   23.90   10.80 
  -9  -4   8   37.30   11.10 
  10  -4   8  133.89   20.60 
  10   4  -8  114.79   21.70 
  10   4   8  131.99   20.80 
 -10  -4   8  117.69   22.30 
   0   5   8  496.85   44.80 
   0   5   8  497.85   42.80 
   0  -5   8  500.45   46.90 
  -1   5   8  195.88   20.00 
  -1   5   8  172.38   21.40 
   1  -5   8  199.48   24.10 
  -1  -5   8  214.98   25.50 
   1   5   8  241.28   23.20 
  -2   5   8  422.16   38.80 
  -2   5   8  402.06   36.30 
   2  -5   8  444.66   42.60 
   2   5   8  540.05   42.50 
  -2  -5   8  463.35   44.30 
  -3   5   8 1439.56  109.89 
   3  -5   8 1432.26  117.99 
  -3   5   8 1451.55  112.49 
   3   5   8 1633.04  118.19 
  -3  -5   8 1537.45  120.59 
   4  -5   8  219.88   25.70 
  -4   5   8  214.08   17.40 
   4   5   8  261.47   27.00 
  -4  -5   8  202.58   26.60 
   5  -5   8  707.13   63.39 
  -5  -5   8  736.53   66.49 
   5   5   8  735.93   63.89 
   6  -5   8  311.87   31.10 
  -6  -5   8  254.37   31.40 
   6   5   8  229.58   29.10 
   7  -5   8  124.89   31.10 
   7   5   8   97.79   18.70 
  -7  -5   8   71.39   17.00 
   8  -5   8  476.95   48.80 
   8   5   8  534.55   51.29 
  -8  -5   8  532.65   52.79 
   9  -5   8  571.14   56.99 
   9   5  -8  521.35   57.89 
   9   5   8  672.13   59.69 
  -9  -5   8  680.73   61.19 
  10  -5   8  121.99   23.80 
  10   5  -8  113.49   23.00 
 -10  -5   8  156.28   28.30 
  10   5   8  159.38   24.10 
   0  -6   8  184.58   25.10 
   0   6   8  206.18   22.50 
  -1   6   8  168.28   19.90 
  -1   6   8  174.28   18.80 
   1  -6   8  149.09   21.40 
   1   6   8  152.68   19.60 
  -1  -6   8  147.09   21.60 
  -2   6   8 1747.43  125.49 
   2  -6   8 1698.73  132.39 
  -2   6   8 1737.83  127.79 
  -2  -6   8 1487.35  131.99 
   2   6   8 1597.34  129.39 
   3  -6   8  123.69   20.20 
  -3   6   8  169.38   17.70 
  -3   6   8  134.79   14.70 
   3   6   8  143.59   20.20 
  -3  -6   8  144.79   21.00 
  -4   6   8 2085.49  145.49 
   4  -6   8 1901.81  153.78 
  -4   6   8 1950.50  143.29 
   4   6   8 1993.90  153.98 
  -4  -6   8 1855.51  155.88 
   5  -6   8   99.39   16.20 
   5   6   8   57.29   23.70 
  -5  -6   8   83.89   18.60 
  -6  -6   8   84.39   20.10 
   6   6   8   53.49   15.10 
   7  -6   8  173.08   24.50 
   7   6   8  172.48   25.70 
  -7  -6   8  180.68   27.10 
   8  -6   8  609.94   64.39 
  -8  -6   8  745.13   69.69 
   8   6   8  803.52   69.09 
   9  -6   8  255.27   32.30 
   9   6  -8  235.38   33.70 
  -9  -6   8  271.87   35.10 
   0  -7   8 1438.06  126.59 
   0   7   8 1680.23  123.49 
   1  -7   8  377.26   41.10 
  -1   7   8  403.96   37.00 
   1   7   8  422.96   39.50 
  -1  -7   8  336.97   40.30 
   2  -7   8  420.06   43.30 
  -2   7   8  465.85   40.30 
   2   7   8  382.96   40.50 
  -2  -7   8  367.06   42.80 
  -3   7   8  662.13   55.19 
  -3   7   8  582.34   49.50 
   3  -7   8  593.64   57.29 
  -3  -7   8  568.24   58.09 
   3   7   8  584.14   55.89 
   4  -7   8  572.94   55.79 
  -4   7   8  601.94   48.10 
  -4   7   8  573.54   46.20 
  -4  -7   8  567.34   57.89 
   4   7   8  541.85   59.79 
  -5   7   8  282.97   21.20 
   5  -7   8  235.38   30.60 
  -5   7   8  258.57   21.30 
   5   7   8  235.48   31.90 
  -5  -7   8  229.68   38.50 
   6  -7   8  930.81   85.69 
   6   7   8 1041.00   88.19 
  -6  -7   8  978.30   89.89 
   7  -7   8  153.88   24.40 
   7   7   8  189.68   27.80 
  -7  -7   8  220.28   30.40 
   8  -7   8  107.89   22.50 
  -8  -7   8   97.79   21.10 
   8   7   8  104.29   23.00 
   0   8   8  103.99   17.20 
   0  -8   8  107.09   21.70 
   1  -8   8 1353.26  111.59 
  -1   8   8 1399.76  105.79 
   1   8   8 1302.77  107.29 
  -1  -8   8 1164.88  109.69 
  -2   8   8    8.80    6.40 
   2  -8   8    3.70    6.90 
  -2  -8   8    2.00    6.30 
   2   8   8    6.10    5.30 
   3  -8   8   36.60   12.90 
  -3   8   8   53.09   11.90 
  -3   8   8   33.10    9.50 
  -3  -8   8   54.59   14.70 
   3   8   8   44.40   13.40 
   4  -8   8   23.40   10.00 
  -4   8   8   34.30    8.00 
  -4  -8   8   19.20   10.10 
   4   8   8   18.20   10.70 
  -5   8   8  712.03   54.99 
  -5   8   8  686.23   54.89 
   5  -8   8  647.94   65.89 
  -5  -8   8  720.33   70.59 
   5   8   8  773.22   69.59 
   6  -8   8   61.39   15.70 
   6   8   8   45.90   15.40 
  -6  -8   8   60.09   17.50 
   7  -8   8  341.67   39.90 
   7   8   8  338.17   41.40 
  -7  -8   8  304.67   43.00 
   8  -8   8   60.49   18.40 
   8   8   8   59.29   18.50 
  -8  -8   8   73.89   19.70 
   0  -9  -8  228.38   27.20 
   0   9   8  171.68   23.60 
   0  -9   8  113.49   25.90 
  -1   9   8  370.96   37.70 
   1  -9   8  337.17   41.40 
   1   9   8  365.06   44.30 
   1  -9  -8  393.36   39.50 
  -1  -9   8  303.97   41.20 
   2  -9   8  166.88   28.10 
  -2   9   8  176.18   23.40 
   2   9   8  202.78   27.20 
  -2  -9   8  194.48   30.10 
   3  -9   8  593.24   63.59 
  -3   9   8  681.03   57.29 
  -3  -9   8  632.54   65.89 
   3   9   8  662.83   63.99 
   4  -9   8   90.99   20.60 
  -4   9   8   72.69   13.40 
   4   9   8   74.39   19.40 
  -4  -9   8   58.59   17.80 
  -5   9   8  182.78   18.60 
   5  -9   8  122.49   25.60 
  -5  -9   8  133.69   28.70 
   5   9   8  180.08   28.40 
   6  -9   8   99.79   23.90 
   6   9   8  181.28   35.60 
  -6  -9   8  146.69   29.80 
   7  -9   8   47.60   15.70 
   7   9   8   28.30   13.70 
  -7  -9   8    9.60   12.60 
   0 -10   8    0.50    5.40 
   0 -10  -8   11.80    8.70 
  -1  10   8   30.60   11.10 
   1 -10   8   58.29   16.80 
  -1 -10  -8   45.70   13.80 
  -1 -10   8   28.80   13.10 
   1  10   8   27.70   10.80 
   1 -10  -8   30.30   13.20 
   2 -10   8  238.38   37.90 
  -2  10   8  311.87   35.50 
  -2 -10  -8  363.66   41.60 
  -2 -10   8  369.26   44.20 
   2  10   8  330.97   40.10 
   2 -10  -8  406.76   39.80 
  -3  10   8   14.40    7.80 
   3 -10   8   22.30   10.60 
   3 -10  -8   13.50    8.60 
  -3 -10   8   12.70   10.40 
   3  10   8    9.40   10.40 
   4 -10   8  355.96   44.30 
  -4  10   8  390.26   37.30 
  -4 -10   8  313.77   44.50 
   4  10   8  388.56   45.70 
   5 -10   8    5.60   10.50 
  -5  10   8   43.60   10.50 
  -5 -10   8   24.10   21.20 
   5  10   8    2.20   13.20 
   0 -11  -8  794.82   71.89 
   0  11   8  670.43   69.09 
  -1 -11  -8  234.08   33.30 
   1 -11   8  178.08   52.39 
  -1  11   8  177.78   28.60 
   1 -11  -8  243.88   31.80 
  -1 -11   8  200.48   41.60 
   1  11   8  225.98   31.20 
  -2 -11  -8  132.89   27.80 
  -2  11   8  149.79   24.70 
  -2 -11   8  127.89   28.60 
   2  11   8  156.18   29.40 
   2 -11  -8  181.38   26.70 
  -3  11   8  216.08   27.70 
   3 -11   8  149.69   32.60 
   3  11   8  190.18   40.30 
   3 -11  -8  215.18   30.00 
  -3 -11   8  211.38   33.70 
   0   0   9    3.60    2.80 
   0   0  -9    1.00    2.20 
   1   0  -9  155.08   14.80 
  -1   0  -9  139.39   15.90 
  -1   0   9  176.08   16.10 
   1   0   9  160.38   15.70 
  -2   0  -9 6473.75  507.55 
  -2   0   9 6793.62  506.25 
   2   0  -9 7339.37  504.45 
   2   0   9 7470.65  506.45 
   3   0   9   29.50    6.80 
   3   0  -9   29.50    4.70 
  -3   0   9   32.50    6.80 
  -4   0   9 1861.51  146.59 
   4   0   9 2011.90  147.29 
   4   0  -9 2052.59  143.69 
   5   0   9   28.50    7.30 
   5   0  -9   26.40    4.00 
  -5   0   9   23.00    5.70 
   6   0   9  138.49   16.60 
   6   0  -9  138.09   11.80 
  -6   0   9  135.29   13.80 
   7   0   9  124.19   16.00 
   7   0  -9  122.09   10.20 
   8   0   9 3884.01  286.47 
   9   0   9   68.29   13.60 
  10   0   9 1083.29   88.59 
   0   1   9 2079.39  143.59 
   0  -1   9 2007.90  145.69 
   0  -1  -9 1773.12  144.79 
  -1   1   9 1741.23  123.19 
   1  -1   9 1709.13  125.29 
   1   1  -9 1659.13  123.09 
   1   1   9 1737.43  123.79 
  -1   1  -9 1724.23  124.49 
  -1  -1   9 1592.34  125.59 
   1  -1  -9 1540.65  123.89 
  -2  -1  -9 1691.73  144.49 
  -2   1   9 2021.30  141.49 
   2   1  -9 2123.29  141.19 
   2  -1   9 2201.08  143.89 
   2  -1  -9 1739.43  140.99 
   2   1   9 1894.51  142.19 
  -2   1  -9 1951.10  143.29 
  -2  -1   9 1758.52  143.69 
  -3   1   9 2213.68  167.08 
   3   1  -9 2390.16  166.48 
   3  -1   9 2469.95  169.48 
  -3  -1   9 2178.18  169.88 
   3  -1  -9 2149.69  166.18 
   3   1   9 2299.57  168.48 
   4   1  -9  203.38   16.40 
  -4   1   9  174.78   16.40 
   4  -1   9  201.48   18.90 
   4   1   9  169.68   18.30 
   4  -1  -9  154.48   15.50 
  -4  -1   9  151.78   18.40 
   5   1  -9  534.25   38.10 
  -5   1   9  475.75   36.30 
   5  -1   9  569.54   42.00 
   5  -1  -9  418.16   35.70 
  -5  -1   9  448.66   41.10 
   5   1   9  452.55   40.60 
   6  -1   9 1437.26  101.79 
   6   1  -9 1504.35   97.79 
  -6  -1   9 1116.59   99.69 
   6   1   9 1168.78  100.39 
   7  -1   9   14.10    6.80 
  -7  -1   9   26.30    6.60 
   7   1   9   40.80    9.90 
   8   1  -9  237.38   23.70 
   8   1  -9  238.38   21.30 
   8  -1   9  251.67   26.40 
   8   1   9  281.97   27.10 
   9  -1   9  846.82   67.59 
   9   1  -9  721.43   61.69 
   9   1   9  852.01   67.79 
  10  -1   9   65.79   14.50 
  10   1   9   73.39   15.30 
   0  -2  -9  170.18   20.20 
   0   2   9  224.18   18.90 
   0  -2   9  201.28   21.90 
   0   2  -9  238.88   19.70 
  -1  -2  -9 2487.95  214.48 
   1  -2   9 3000.90  215.28 
  -1   2   9 3188.48  211.08 
   1   2  -9 3167.88  212.28 
  -1  -2   9 2790.82  215.38 
  -1   2  -9 3047.50  212.58 
   1  -2  -9 2484.55  212.78 
   1   2   9 3068.19  212.38 
   2  -2   9  266.57   24.60 
   2   2  -9  243.98   22.20 
  -2   2   9  287.17   20.90 
  -2  -2  -9  202.48   24.30 
  -2  -2   9  236.88   24.90 
   2   2   9  256.17   23.00 
   2  -2  -9  216.38   21.90 
   3  -2   9   83.19   11.80 
  -3   2   9   70.09    8.20 
   3   2  -9   84.99   10.10 
   3  -2  -9   64.29    8.60 
  -3  -2   9   74.29   12.00 
   3   2   9   92.29   11.70 
  -4   2   9  246.18   20.90 
  -4   2   9  252.77   20.90 
   4  -2   9  289.87   26.10 
   4   2  -9  279.57   23.70 
   4   2   9  299.17   25.80 
   4  -2  -9  228.68   20.70 
  -4  -2   9  257.87   26.80 
   5  -2   9 1112.49   87.79 
   5   2  -9 1113.09   85.59 
  -5  -2   9 1082.29   89.39 
   5   2   9 1174.78   88.19 
   6   2  -9  162.88   16.90 
   6  -2   9  135.69   18.50 
   6   2   9  182.58   19.50 
  -6  -2   9  153.68   19.80 
   7  -2   9 1967.00  144.99 
   7   2  -9 1966.70  142.49 
  -7  -2   9 1813.62  144.89 
   7   2   9 1817.32  157.18 
   8   2  -9   25.80    7.40 
   8  -2   9   16.90    7.80 
  -8  -2   9   19.70    7.00 
   8   2   9   23.30    8.70 
   9  -2   9   17.20    7.30 
   9   2  -9   28.70    7.70 
   9   2   9    0.80    6.30 
  10   2  -9   15.60    7.50 
  10  -2   9   18.90    9.40 
  10   2   9   41.60   11.20 
   0  -3  -9  846.32   77.29 
   0  -3   9 1020.30   80.19 
   0   3  -9 1024.30   75.79 
   0   3   9 1007.80   78.99 
   0   3   9 1033.60   75.19 
   1   3  -9  215.48   19.80 
  -1   3   9  221.08   21.30 
   1  -3   9  224.98   23.30 
  -1  -3  -9  166.78   21.10 
  -1   3   9  211.08   18.20 
   1  -3  -9  166.88   20.00 
  -1  -3   9  202.58   23.30 
   1   3   9  235.38   23.50 
   1   3   9  216.18   20.10 
   2  -3   9  551.14   48.10 
   2   3  -9  578.04   45.30 
  -2   3   9  546.25   45.20 
  -2   3   9  570.84   42.20 
   2   3   9  613.54   46.30 
   2  -3  -9  473.75   44.40 
  -2  -3   9  524.05   53.59 
  -3   3   9 1982.50  157.08 
  -3   3   9 2244.08  155.18 
   3   3  -9 2168.18  159.38 
   3  -3   9 2107.49  161.88 
   3   3   9 2203.68  160.48 
   4   3  -9  148.99   16.70 
   4  -3   9  157.18   18.60 
   4   3   9  152.38   18.00 
  -4  -3   9  152.78   34.90 
   5  -3   9  927.81   75.39 
   5   3  -9  929.31   73.79 
  -5  -3   9  942.71   77.99 
   5   3   9  909.41   74.89 
   6   3  -9  650.53   52.19 
   6  -3   9  600.94   53.39 
   6   3   9  599.24   53.19 
  -6  -3   9  609.64   55.39 
   7  -3   9  256.97   29.00 
  -7  -3   9  269.97   30.30 
   7   3   9  312.07   30.30 
   8  -3   9  491.95   47.80 
  -8  -3   9  521.75   49.10 
   8   3   9  551.14   48.90 
   9  -3   9  329.67   35.40 
   9   3  -9  363.46   36.50 
  -9  -3   9  363.86   36.50 
   9   3   9  319.97   35.00 
  10  -3   9  169.08   24.50 
  10   3  -9  175.78   23.50 
  10   3   9  215.68   25.70 
   0   4   9  778.72   59.99 
   0  -4   9  766.42   65.09 
   0   4   9  727.13   62.89 
   1  -4   9   30.20    9.40 
  -1  -4  -9   37.20    9.20 
  -1   4   9   42.40    7.00 
  -1   4   9   42.40    9.50 
   1   4   9   66.39    9.70 
   1   4   9   37.90   10.00 
  -1  -4   9   40.60   10.90 
  -2   4   9 2906.61  215.78 
  -2   4   9 3088.29  212.38 
   2  -4   9 2894.81  219.88 
   2   4   9 2922.71  216.78 
  -2  -4   9 2797.02  220.48 
   3  -4   9  279.77   29.80 
  -3   4   9  276.17   24.90 
  -3   4   9  278.17   22.20 
   3   4   9  293.87   28.20 
  -3  -4   9  264.87   30.10 
   4  -4   9 1384.26  117.09 
  -4   4   9 1438.46  109.09 
  -4   4   9 1454.35  108.19 
  -4  -4   9 1595.74  120.89 
   4   4   9 1660.53  117.69 
   5  -4   9  171.88   21.10 
   5   4   9  142.69   19.20 
  -5  -4   9  153.48   21.30 
   6  -4   9  113.09   16.70 
  -6  -4   9  109.99   20.90 
   7  -4   9   29.50   10.60 
  -7  -4   9   25.80   11.40 
   7   4   9   29.90   10.60 
   8  -4   9 1259.57  103.19 
  -8  -4   9 1262.37  104.89 
   8   4   9 1251.17  102.89 
   9   4  -9  109.79   22.30 
   9  -4   9  141.59   21.60 
   9   4   9  146.19   21.60 
  -9  -4   9  170.88   22.60 
  10  -4   9  198.08   27.50 
  10   4  -9  212.78   27.60 
  10   4   9  220.18   27.60 
 -10  -4   9  214.38   29.10 
   0   5   9 4418.46  342.87 
   0  -5   9 4713.93  346.37 
   0   5   9 4848.02  340.27 
   1  -5   9  582.24   52.39 
  -1   5   9  560.14   48.80 
  -1   5   9  554.94   45.80 
   1   5   9  538.65   47.80 
  -1  -5   9  572.74   52.59 
  -2   5   9  582.24   51.29 
  -2   5   9  618.24   48.60 
   2  -5   9  645.54   56.49 
   2   5   9  597.74   52.79 
  -2  -5   9  640.14   57.29 
  -3   5   9 1117.69   77.99 
  -3   5   9  997.50   80.79 
   3  -5   9 1053.79   87.39 
   3   5   9 1099.99   85.39 
  -3  -5   9  937.41   87.29 
   4  -5   9  236.48   28.70 
  -4   5   9  253.67   19.70 
  -4  -5   9  235.68   29.70 
   4   5   9  288.07   28.90 
   5  -5   9 1112.49   90.39 
  -5  -5   9 1023.00   91.69 
   5   5   9 1090.69   89.29 
   6  -5   9 1090.99  107.99 
   6   5   9 1065.49   89.99 
  -6  -5   9 1084.79   93.39 
   7  -5   9  112.79   18.80 
   7   5   9   91.29   18.30 
  -7  -5   9   96.29   19.90 
   8  -5   9   77.09   16.80 
  -8  -5   9   92.89   19.40 
   8   5   9   87.79   18.40 
   9   5  -9  401.46   47.20 
   9  -5   9  370.16   43.60 
  -9  -5   9  461.55   47.50 
   9   5   9  487.65   46.70 
   0   6   9  482.15   42.20 
   0  -6   9  452.65   46.60 
  -1   6   9  599.34   53.29 
   1  -6   9  633.34   57.59 
  -1   6   9  663.43   51.29 
   1   6   9  590.84   52.49 
  -1  -6   9  526.75   55.99 
   2  -6   9  204.28   25.20 
  -2   6   9  181.88   18.70 
  -2   6   9  157.18   23.30 
   2   6   9  184.38   22.20 
  -2  -6   9  159.18   23.80 
  -3   6   9  271.57   23.40 
  -3   6   9  269.07   26.40 
   3  -6   9  287.77   31.90 
   3   6   9  256.07   29.30 
  -3  -6   9  220.68   30.20 
   4  -6   9  217.58   28.20 
  -4   6   9  226.88   21.80 
  -4   6   9  235.38   19.50 
   4   6   9  275.07   29.20 
  -4  -6   9  249.88   31.20 
   5  -6   9  567.94   73.69 
  -5  -6   9  720.93   66.59 
   5   6   9  742.43   63.59 
   6  -6   9  419.46   44.20 
  -6  -6   9  407.56   46.20 
   6   6   9  428.26   43.90 
   7  -6   9  603.44   62.29 
   7   6   9  746.43   64.59 
   8  -6   9   12.60    8.50 
  -8  -6   9   17.50    9.00 
   8   6   9   14.00    8.30 
   9  -6   9   19.40   10.60 
   9   6   9   40.70   13.40 
  -9  -6   9   54.99   16.40 
   0  -7   9 1121.49  102.09 
   0   7   9 1291.47   97.69 
   1  -7   9  488.05   50.19 
  -1   7   9  511.75   44.50 
   1   7   9  472.75   46.00 
  -1  -7   9  498.85   50.79 
  -2   7   9   36.60    9.00 
   2  -7   9   37.20   13.00 
  -2   7   9   40.30   10.80 
   2   7   9   40.80   11.10 
  -2  -7   9   21.30    9.60 
  -3   7   9 1285.67   93.79 
   3  -7   9 1052.79  107.99 
   3   7   9 1274.77  101.49 
  -3  -7   9 1214.98  104.79 
  -4   7   9  198.48   18.30 
   4  -7   9  183.08   25.90 
  -4   7   9  193.98   20.60 
   4   7   9  245.68   28.00 
  -4  -7   9  178.18   45.00 
   5  -7   9  326.37   37.50 
  -5  -7   9  314.07   39.20 
   5   7   9  320.17   36.80 
   6  -7   9  158.28   24.00 
  -6  -7   9  151.38   25.40 
   6   7   9  161.88   24.70 
   7  -7   9   67.69   17.50 
  -7  -7   9   46.00   14.60 
   7   7   9   52.89   16.50 
   8  -7   9   46.20   13.50 
   8   7   9   47.70   14.40 
  -8  -7   9   39.00   16.70 
   0   8   9   20.20    9.00 
   0  -8   9   19.40    9.80 
   1  -8   9   63.49   17.50 
  -1   8   9   64.19   13.70 
   1   8   9   63.59   14.80 
  -1  -8   9   78.39   19.60 
  -2   8   9  563.64   46.60 
   2  -8   9  538.85   53.29 
   2   8   9  487.55   50.69 
  -2  -8   9  425.66   51.79 
  -3   8   9   51.79   12.70 
   3  -8   9   54.49   15.80 
  -3   8   9   50.99   10.70 
   3   8   9   60.69   15.00 
  -3  -8   9   36.10   13.80 
  -4   8   9  571.74   46.90 
  -4   8   9  541.25   56.29 
   4  -8   9  494.25   56.09 
   4   8   9  636.24   57.59 
  -4  -8   9  607.34   60.69 
  -5   8   9   89.19   10.80 
   5  -8   9   89.69   21.20 
  -5   8   9   86.69    9.50 
  -5  -8   9   96.79   22.10 
   5   8   9   83.79   20.60 
   6  -8   9   12.40    9.60 
   6   8   9   15.90   10.10 
  -6  -8   9   -4.90    9.00 
   7  -8   9   19.30   11.40 
  -7  -8   9   -0.20   11.60 
   7   8   9    5.60   10.10 
   0   9   9  367.26   39.70 
   0  -9   9  399.96   45.30 
   1  -9   9  509.45   53.99 
  -1   9   9  496.25   47.50 
  -1  -9   9  479.65   53.49 
   1   9   9  492.75   49.40 
  -2   9   9  421.26   38.80 
   2  -9   9  361.96   44.10 
   2   9   9  370.66   41.70 
  -2  -9   9  333.07   44.20 
   3  -9   9  188.18   29.60 
  -3   9   9  220.98   23.10 
   3   9   9  162.28   25.30 
  -3  -9   9  125.69   27.50 
  -4   9   9  139.09   17.90 
   4  -9   9  148.99   24.80 
   4   9   9  142.99   24.20 
  -4  -9   9  139.99   29.30 
   5  -9   9   34.80   15.80 
  -5   9   9   71.49   10.20 
   5   9   9   55.49   16.90 
  -5  -9   9   63.19   19.10 
   6  -9   9  321.77   41.10 
   6   9   9  347.57   43.60 
  -6  -9   9  332.47   44.90 
   0 -10   9   61.09   18.30 
   1 -10   9  273.17   38.80 
   1  10   9  317.87   36.70 
  -1 -10   9  280.47   39.80 
  -2  10   9    3.70    6.50 
   2 -10   9    0.60    7.80 
   2  10   9   21.30   10.50 
  -2 -10   9    2.90    9.60 
   3 -10   9   51.79   16.90 
  -3  10   9   59.19   14.30 
  -3 -10   9   63.99   19.00 
   3  10   9   67.39   19.70 
  -4  10   9   50.49   12.00 
   4 -10   9   18.60   11.90 
   4  10   9   23.70   12.50 
   5 -10   9  275.47   66.29 
  -5 -10   9  370.56   49.30 
   5  10   9  423.06   46.80 
   0 -11   9   81.19   21.70 
   0  11   9  100.09   22.00 
   1 -11   9   41.00   18.00 
  -1  11   9   34.70   13.00 
  -1 -11   9   33.40   15.60 
   1  11   9   24.30   12.90 
  -2  11   9   74.09   17.10 
   2 -11   9   62.49   19.70 
  -2 -11   9   46.10   20.40 
   2  11   9   69.69   19.20 
   0   0  10 2172.88  157.28 
   0   0 -10 2085.19  157.28 
   1   0  10 1898.71  133.69 
  -1   0 -10 1705.53  134.19 
  -1   0  10 1726.63  133.39 
   1   0 -10 1841.52  132.79 
   2   0  10  857.01   64.99 
  -2   0  10  777.72   65.09 
   2   0 -10  859.21   63.49 
  -3   0  10  284.37   27.40 
   3   0 -10  309.77   25.10 
   3   0  10  316.57   27.60 
  -4   0  10  983.10   80.49 
   4   0  10 1042.20   80.69 
   4   0 -10 1084.79   77.29 
  -5   0  10    0.00    3.30 
   5   0  10    7.60    4.90 
   5   0 -10    3.20    2.20 
   6   0  10 3797.72  272.97 
  -6   0  10 3448.35  269.37 
   6   0 -10 3886.71  267.07 
   7   0 -10  968.60   67.79 
   7   0  10  869.41   75.39 
   8   0  10  108.09   15.50 
   9   0  10   31.10   10.10 
  10   0  10  148.89   20.40 
   0   1 -10 2681.63  187.68 
   0  -1  10 2528.45  189.58 
   0  -1 -10 2280.77  189.28 
   0   1  10 2734.93  187.28 
   1  -1  10 2522.55  174.88 
   1   1 -10 2499.05  172.38 
  -1   1  10 2631.74  172.68 
  -1  -1 -10 2049.59  174.58 
  -1  -1  10 2244.08  174.88 
   1  -1 -10 2118.69  172.98 
  -1   1 -10 2388.86  173.58 
   2  -1  10  583.74   44.60 
  -2   1  10  532.95   42.30 
   2   1 -10  576.54   42.00 
  -2  -1  10  476.75   44.40 
   2   1  10  528.15   42.90 
   2  -1 -10  475.45   42.00 
  -3   1  10 2319.17  181.88 
   3   1 -10 2574.14  180.98 
   3  -1  10 2743.63  184.48 
   3  -1 -10 2330.17  181.08 
   3   1  10 2553.44  183.18 
  -3  -1  10 2381.06  184.98 
  -4   1  10  346.77   32.20 
   4   1 -10  429.76   31.80 
   4  -1  10  438.66   35.20 
   4  -1 -10  370.06   31.10 
  -4  -1  10  353.56   35.00 
   4   1  10  409.46   34.30 
   5   1 -10  616.64   45.90 
   5  -1  10  588.94   49.60 
   5  -1 -10  549.35   44.70 
  -5  -1  10  578.14   50.19 
   5   1  10  636.64   49.90 
   6   1 -10  586.54   45.30 
   6  -1  10  529.75   49.10 
   6   1  10  612.64   50.09 
  -6  -1  10  618.24   49.90 
   7   1 -10  560.84   42.10 
   7  -1  10  527.15   48.60 
  -7  -1  10  528.65   45.40 
   7   1  10  542.05   47.20 
   8   1 -10  357.76   28.30 
   8  -1  10  367.06   35.00 
   8   1 -10  295.67   30.50 
   8   1  10  393.96   35.20 
  -8  -1  10  375.46   31.50 
   9   1 -10  387.06   35.00 
   9  -1  10  455.35   41.90 
   9   1  10  494.95   42.20 
  10  -1  10  314.47   32.20 
  10   1  10  278.77   31.70 
   0  -2 -10   25.30    7.50 
   0  -2  10   19.50    7.20 
   0   2  10   31.10    6.20 
   0   2 -10   22.10    5.40 
  -1  -2 -10 1003.30   91.99 
  -1   2  10 1247.28   88.49 
   1   2 -10 1237.08   89.39 
   1  -2  10 1210.08   92.89 
   1   2  10 1353.16   90.29 
   1  -2 -10 1042.80   90.59 
  -2   2  10 2058.79  141.19 
   2   2 -10 2060.99  142.49 
   2  -2  10 1961.50  145.69 
  -2  -2  10 1696.93  145.79 
   2   2  10 1831.52  142.79 
  -3   2  10 1858.21  142.89 
   3   2 -10 2101.49  144.39 
   3  -2  10 2030.30  147.59 
   3   2  10 1924.41  145.59 
  -3  -2  10 1841.72  148.59 
   4   2 -10  994.20   71.89 
   4  -2  10  971.40   74.99 
  -4   2  10  908.91   69.89 
   4   2  10  931.51   73.59 
  -4  -2  10  846.82   75.69 
   5  -2  10  220.28   23.30 
   5   2 -10  223.18   23.30 
  -5  -2  10  232.68   25.20 
   5   2  10  210.68   22.80 
   6  -2  10  494.75   43.40 
   6   2  10  487.35   42.90 
  -6  -2  10  457.05   43.80 
   7  -2  10  518.15   47.10 
  -7  -2  10  520.15   47.50 
   7   2  10  555.24   47.60 
   8   2 -10  529.65   52.09 
   8  -2  10  629.14   54.39 
  -8  -2  10  618.04   53.19 
   8   2  10  687.53   54.79 
   9   2 -10  707.13   64.79 
   9  -2  10  792.82   68.09 
   9   2  10  823.22   67.79 
  -9  -2  10  844.42   66.29 
  10  -2  10  334.17   35.10 
  10   2  10  323.07   35.10 
   0   3  10   52.79    7.70 
   0   3  10   40.50   10.60 
   0  -3 -10   41.20    9.80 
   0  -3  10   49.90   11.20 
  -1   3  10 2775.72  196.78 
  -1   3  10 2726.63  201.28 
   1  -3  10 2699.33  203.18 
  -1  -3  10 2710.43  203.88 
   1   3  10 2775.02  203.88 
   1   3  10 2934.11  198.98 
   1  -3 -10 2299.27  199.78 
  -2   3  10 1907.71  135.79 
   2  -3  10 1911.01  142.79 
  -2   3  10 1863.01  139.59 
  -2  -3  10 1755.82  143.19 
   2   3  10 1840.52  138.99 
  -3   3  10 1170.48   94.99 
   3   3 -10 1323.77   96.49 
  -3   3  10 1284.97   92.69 
   3  -3  10 1253.27   99.59 
   3   3  10 1319.57   97.69 
  -3  -3  10 1195.38  100.79 
  -4   3  10   76.39    8.00 
   4  -3  10   83.69   13.00 
   4   3 -10   82.39   10.80 
  -4   3  10   65.49    7.50 
   4   3  10   49.10   11.40 
  -4  -3  10   43.50   12.20 
   5   3 -10   67.79   11.10 
   5  -3  10   58.09   12.50 
   5   3  10   45.10   11.00 
  -5  -3  10   32.70   10.80 
   6  -3  10  912.81   67.89 
   6   3  10  716.63   77.19 
  -6  -3  10  707.63   67.19 
   7  -3  10  292.47   30.50 
   7   3  10  271.47   29.60 
  -7  -3  10  296.37   32.00 
   8  -3  10  442.46   42.70 
   8   3  10  482.25   43.30 
  -8  -3  10  390.16   42.20 
   9   3 -10   90.79   17.60 
   9  -3  10   98.59   19.30 
   9   3  10  102.99   17.00 
  -9  -3  10  125.99   21.00 
  10  -3  10  120.19   20.00 
  10   3  10  108.59   18.80 
   0  -4  10 2109.89  149.88 
   0  -4 -10 1633.24  144.89 
   0   4  10 2015.00  147.09 
   1  -4  10  698.73   64.79 
  -1   4  10  700.53   58.39 
  -1  -4  10  796.62   66.69 
   1   4  10  849.02   61.59 
   2  -4  10   -1.70    4.00 
  -2   4  10   13.20    5.60 
  -2   4  10    6.40    3.10 
  -2  -4  10    9.20    6.10 
   2   4  10    5.50    5.10 
  -3   4  10  156.38   13.80 
   3  -4  10  157.08   20.40 
  -3   4  10  153.68   16.40 
  -3  -4  10  162.98   21.50 
   3   4  10  163.38   19.00 
   4  -4  10 1498.75  121.09 
  -4   4  10 1466.55  112.59 
   4   4  10 1657.83  119.99 
  -4  -4  10 1531.35  123.59 
   5  -4  10  555.44   51.89 
  -5  -4  10  576.64   54.09 
   5   4  10  578.04   50.89 
   6  -4  10  435.66   44.40 
  -6  -4  10  320.67   38.60 
   6   4  10  380.16   37.30 
   7  -4  10  782.12   70.79 
   7   4  10  834.52   70.29 
  -7  -4  10  835.12   73.59 
   8  -4  10  231.28   30.40 
   8   4  10  300.27   32.20 
  -8  -4  10  287.77   32.90 
   9   4 -10   60.59   14.50 
   9  -4  10   63.79   16.30 
   9   4  10   87.49   18.00 
  -9  -4  10   87.69   19.00 
   0   5  10  127.79   15.60 
   0  -5  10  122.89   18.90 
  -1   5  10  637.24   59.29 
   1  -5  10  628.14   62.59 
  -1   5  10  715.13   56.19 
  -1  -5  10  719.03   64.29 
   1   5  10  829.42   59.69 
   2  -5  10   83.79   17.20 
  -2   5  10  100.89   11.20 
  -2   5  10   91.29   14.10 
   2   5  10   93.59   14.30 
  -2  -5  10   91.29   18.50 
  -3   5  10  356.96   28.60 
  -3   5  10  340.27   32.00 
   3  -5  10  315.67   36.80 
   3   5  10  419.66   36.30 
  -3  -5  10  371.76   39.40 
  -4   5  10 1079.39   81.29 
  -4   5  10 1105.89   78.39 
   4  -5  10  977.30   88.99 
  -4  -5  10 1084.29   92.39 
   4   5  10 1096.69   87.89 
   5   5  10  386.36   38.30 
  -5  -5  10  351.06   40.20 
   6  -5  10  333.27   39.50 
  -6  -5  10  461.55   45.40 
   6   5  10  418.76   41.00 
   7  -5  10  489.15   51.59 
  -7  -5  10  567.14   55.09 
   7   5  10  573.84   52.59 
   8  -5  10  125.29   24.30 
   8   5  10  158.98   22.30 
  -8  -5  10  150.88   25.20 
   9  -5  10   35.80   12.10 
  -9  -5  10   21.80   14.50 
   9   5  10   34.30   12.60 
   0  -6  10  794.32   72.79 
   0   6  10  815.12   66.09 
   1  -6  10  251.27   30.20 
  -1   6  10  281.57   24.70 
  -1  -6  10  186.38   28.60 
   1   6  10  217.28   25.10 
  -2   6  10 1143.19   80.09 
  -2   6  10 1052.09   83.79 
   2  -6  10  945.01   87.79 
  -2  -6  10  946.91   88.89 
   2   6  10 1025.00   84.29 
   3  -6  10  376.26   44.30 
  -3   6  10  439.06   40.10 
  -3   6  10  460.35   36.60 
  -3  -6  10  465.55   47.80 
   3   6  10  528.45   44.90 
   4  -6  10  267.67   33.70 
  -4   6  10  303.37   23.60 
  -4   6  10  281.47   26.20 
   4   6  10  352.66   38.60 
  -4  -6  10  298.47   35.90 
   5  -6  10  229.38   31.20 
   5   6  10  259.37   30.50 
  -5  -6  10  293.57   34.90 
   6  -6  10   98.09   21.20 
  -6  -6  10   74.99   19.80 
   6   6  10  128.19   19.90 
   7  -6  10   82.19   18.80 
  -7  -6  10  107.29   20.90 
   7   6  10   86.59   18.50 
   8  -6  10  425.06   49.20 
   8   6  10  547.75   57.89 
  -8  -6  10  515.15   53.99 
   0   7  10  189.48   22.60 
   0  -7  10  200.78   38.80 
  -1   7  10 1596.04  114.89 
   1  -7  10 1340.07  121.49 
   1   7  10 1455.95  116.49 
  -2   7  10  206.68   39.00 
   2  -7  10  239.18   30.40 
  -2   7  10  236.28   22.60 
  -2  -7  10  167.08   30.10 
   2   7  10  193.98   25.30 
  -3   7  10   68.89   10.10 
   3  -7  10   80.49   18.20 
  -3   7  10   78.79   14.70 
  -3  -7  10   89.19   19.50 
   3   7  10   67.99   18.70 
  -4   7  10  332.97   30.10 
  -4   7  10  332.07   26.70 
   4  -7  10  311.57   38.10 
  -4  -7  10  296.07   37.90 
   4   7  10  312.77   35.40 
   5  -7  10  787.62   80.59 
  -5  -7  10  858.81   83.89 
   5   7  10 1090.29   82.79 
   6  -7  10  274.57   36.70 
   6   7  10  348.27   37.90 
  -6  -7  10  298.47   39.10 
   7  -7  10   58.59   16.70 
  -7  -7  10   79.39   21.20 
   7   7  10  119.39   19.30 
   8  -7  10  227.08   32.70 
  -8  -7  10  275.97   38.00 
   8   7  10  263.47   34.00 
   0  -8  10  270.47   37.70 
   0   8  10  334.47   33.20 
  -1   8  10  241.58   26.00 
   1  -8  10  215.48   30.90 
   1   8  10  204.48   26.00 
   2  -8  10   67.69   18.90 
  -2   8  10   92.69   14.10 
  -2  -8  10  119.39   24.50 
   2   8  10   84.29   18.20 
   3  -8  10    4.70    6.90 
  -3   8  10   -1.10    8.60 
  -3   8  10    3.90    4.70 
   3   8  10   -7.20    6.20 
  -3  -8  10   -0.30    7.00 
   4  -8  10  115.29   24.00 
  -4   8  10  117.39   12.90 
  -4   8  10  107.49   18.30 
   4   8  10   87.09   19.70 
  -4  -8  10   81.69   21.30 
   5  -8  10  278.97   39.10 
  -5   8  10  355.36   26.10 
   5   8  10  337.17   39.00 
  -5  -8  10  306.77   40.60 
   6  -8  10  224.38   30.40 
   6   8  10  176.78   29.10 
  -6  -8  10  219.38   32.90 
   7  -8  10   43.90   15.80 
  -7  -8  10   64.79   20.00 
   7   8  10   70.59   20.10 
   0  -9  10  226.58   33.00 
   0   9  10  275.77   30.60 
   1  -9  10  157.78   27.10 
  -1   9  10  207.08   24.40 
   1   9  10  171.38   24.30 
  -1  -9  10  128.69   29.30 
   2  -9  10  371.36   46.60 
  -2   9  10  432.36   39.80 
  -2  -9  10  362.46   47.10 
   2   9  10  419.06   44.10 
   3  -9  10  490.45   55.99 
  -3   9  10  568.34   47.40 
   3   9  10  521.05   53.99 
  -3  -9  10  500.85   58.49 
  -4   9  10  292.27   26.60 
   4  -9  10  187.68   30.90 
  -4  -9  10  194.68   38.60 
   4   9  10  275.37   33.90 
   5  -9  10  127.09   25.40 
   5   9  10   64.19   18.30 
  -5  -9  10   61.09   19.60 
  -6  -9  10   78.09   23.90 
   6   9  10   56.49   18.80 
   0  10  10   19.50   10.20 
   0 -10  10    1.50    9.20 
   1 -10  10  104.29   24.80 
  -1  10  10  159.48   22.70 
  -1 -10  10  143.89   29.40 
   1  10  10  146.59   23.00 
   2 -10  10  154.88   31.90 
  -2  10  10  184.88   24.30 
  -2 -10  10  160.18   33.70 
   2  10  10  217.48   29.00 
  -3  10  10   67.89   14.60 
   3 -10  10   46.30   30.00 
   3  10  10   81.29   20.40 
  -3 -10  10  109.79   40.60 
   4 -10  10  131.79   29.50 
  -4  10  10  216.38   23.40 
  -4 -10  10  190.98   32.90 
   4  10  10  241.38   38.40 
   0 -11  10  400.56   50.99 
   0  11  10  413.36   45.70 
   0   0  11    3.50    3.50 
   0   0 -11    5.10    3.90 
   1   0  11  321.27   27.90 
  -1   0  11  303.87   27.90 
   1   0 -11  301.57   27.00 
  -2   0  11    9.60    4.40 
   2   0 -11    7.90    3.70 
   2   0  11   10.10    4.40 
  -3   0  11 1534.05  126.69 
   3   0  11 1727.13  126.59 
   3   0 -11 1771.52  124.19 
   4   0 -11   30.90    5.60 
   4   0  11   49.30    9.50 
  -4   0  11   17.30    6.70 
  -5   0  11  381.16   34.70 
   5   0 -11  409.06   31.70 
   5   0  11  405.16   35.90 
  -6   0  11    7.50    4.80 
   6   0  11   11.50    7.10 
   7   0 -11  429.66   32.70 
   7   0  11  434.26   39.60 
   8   0  11    2.50    5.30 
   9   0  11  634.54   56.09 
  10   0  11   58.79   22.50 
   0  -1  11   21.40    6.80 
   0  -1 -11   24.10    7.00 
   0   1 -11   28.90    7.90 
  -1   1  11 1690.53  118.09 
   1  -1  11 1691.63  120.49 
   1   1 -11 1696.63  117.99 
   1   1  11 1640.34  118.19 
   1  -1 -11 1361.66  121.39 
  -1  -1  11 1352.26  124.19 
   2   1 -11  588.84   44.20 
  -2   1  11  567.34   45.00 
   2  -1  11  617.04   47.20 
  -2  -1  11  519.05   47.40 
   2  -1 -11  481.15   44.50 
   2   1  11  561.34   45.40 
   3  -1  11  199.58   19.90 
  -3   1  11  179.28   18.20 
   3   1 -11  175.28   22.00 
   3  -1 -11  175.58   17.30 
   3   1  11  188.08   18.70 
  -3  -1  11  159.08   19.80 
   4  -1  11  677.93   51.29 
   4   1 -11  684.53   47.50 
  -4   1  11  611.24   49.00 
   4   1  11  568.04   49.50 
   4  -1 -11  553.64   47.00 
  -4  -1  11  526.85   50.89 
   5   1 -11  359.46   30.10 
   5  -1  11  391.66   34.70 
  -5   1  11  311.07   30.30 
   5   1  11  434.96   34.80 
  -5  -1  11  412.26   35.90 
   5  -1 -11  368.26   30.00 
   6  -1  11  164.98   25.60 
   6   1 -11  176.68   14.90 
  -6  -1  11  137.69   17.90 
   6   1  11  113.39   25.10 
   7  -1  11  855.61   69.39 
   7   1 -11  898.71   63.29 
   7   1  11  840.62   68.99 
  -7  -1  11  749.92   66.59 
   8  -1  11  437.86   40.80 
   8   1 -11  365.46   36.20 
   8   1 -11  440.46   34.30 
   8   1  11  452.05   40.60 
  -8  -1  11  471.75   37.30 
   9  -1  11   97.69   15.50 
   9   1  11   72.79   15.40 
  10  -1  11  107.99   21.90 
  10   1  11  142.89   22.90 
   0  -2 -11 1941.61  160.48 
   0  -2  11 2345.27  162.98 
  -1   2  11   23.90    5.50 
   1  -2  11   13.70    6.30 
   1  -2 -11   12.60    9.80 
  -1  -2  11    9.20    5.30 
   1   2  11   22.10    6.00 
   2   2 -11  671.93   52.89 
   2  -2  11  638.34   56.19 
  -2   2  11  662.93   52.09 
  -2  -2  11  693.83   58.19 
   2  -2 -11  604.44   54.09 
   2   2  11  768.52   54.59 
   3   2 -11  373.16   30.70 
  -3   2  11  349.96   29.90 
   3  -2  11  405.76   34.60 
   3   2  11  394.36   32.50 
   3  -2 -11  304.57   30.60 
  -3  -2  11  331.67   35.80 
   4   2 -11  509.15   38.60 
  -4   2  11  423.16   37.20 
   4  -2  11  475.45   41.90 
  -4   2  11  499.45   38.10 
   4   2  11  456.05   40.20 
  -4  -2  11  417.16   43.40 
   5  -2  11   34.70    9.30 
   5   2 -11   27.50    6.20 
  -5  -2  11   21.50    7.70 
   5   2  11   27.00    8.50 
   6  -2  11 1262.67  107.39 
   6   2 -11 1400.06   98.99 
  -6  -2  11 1230.58  103.99 
   6   2  11 1316.47  102.49 
   7   2 -11   55.49    8.50 
   7  -2  11   44.30   11.20 
   7   2  11   31.50    9.70 
  -7  -2  11   40.50   10.80 
   8  -2  11  163.58   23.10 
  -8  -2  11  236.78   24.20 
   8   2  11  202.48   24.40 
   9  -2  11  151.38   22.20 
   9   2 -11  156.88   19.60 
   9   2  11  162.98   22.30 
  -9  -2  11  185.48   20.90 
  10  -2  11   85.79   20.20 
  10   2  11   38.40   11.70 
   0   3  11   59.49   11.80 
   0  -3  11   41.30   11.70 
   0   3  11   54.39    8.40 
   0  -3 -11   42.00   10.20 
  -1   3  11 1390.66  101.29 
   1  -3  11 1312.27  107.59 
  -1   3  11 1441.86  106.69 
   1  -3 -11 1127.79  105.29 
  -1  -3  11 1380.56  108.79 
   1   3  11 1498.05  103.39 
   2  -3  11 1695.13  135.89 
  -2   3  11 1814.42  129.09 
  -2   3  11 1752.62  133.49 
  -2  -3  11 1641.74  136.79 
   2   3  11 1861.61  132.49 
   3  -3  11  627.24   53.59 
  -3   3  11  650.23   47.00 
  -3   3  11  593.14   49.60 
   3  -3 -11  511.75   48.60 
  -3  -3  11  582.54   54.69 
   3   3  11  680.63   51.49 
  -4   3  11  610.04   50.79 
   4  -3  11  662.23   57.99 
  -4   3  11  657.03   51.99 
  -4  -3  11  677.73   59.99 
   4   3  11  770.92   56.99 
   5  -3  11  509.85   52.79 
   5   3  11  677.03   53.79 
  -5  -3  11  678.53   57.69 
   6  -3  11  256.77   29.80 
   6   3  11  299.07   29.60 
  -6  -3  11  278.97   31.70 
   7  -3  11  885.01   79.29 
   7   3  11 1008.90   79.29 
  -7  -3  11  973.70   81.79 
   8  -3  11  490.75   49.20 
   8   3  11  562.64   49.50 
  -8  -3  11  534.35   50.09 
   9  -3  11   24.40    9.00 
   9   3  11   19.00    9.90 
  -9  -3  11   41.90   12.50 
   0   4  11    7.50    4.50 
   0  -4  11    8.50    6.80 
   1  -4  11  983.10   83.89 
  -1   4  11 1026.00   81.39 
  -1   4  11 1123.79   76.69 
   1   4  11  946.31   77.79 
  -1  -4  11  902.81   83.49 
   2  -4  11  366.66   39.00 
  -2   4  11  386.06   36.10 
  -2   4  11  390.86   31.70 
  -2  -4  11  402.66   40.90 
   2   4  11  423.96   36.00 
   3  -4  11 1310.87  111.29 
  -3   4  11 1469.05  102.29 
  -3   4  11 1283.47  105.59 
   3   4  11 1504.75  108.49 
  -3  -4  11 1363.16  113.19 
  -4   4  11  308.67   28.70 
   4  -4  11  309.97   32.90 
  -4   4  11  297.37   24.00 
  -4  -4  11  280.37   33.20 
   4   4  11  306.37   30.50 
   5  -4  11  291.17   35.30 
   5   4  11  357.16   34.20 
  -5  -4  11  352.36   37.50 
   6  -4  11   35.20   10.70 
  -6  -4  11   16.80    9.90 
   6   4  11   26.70    9.40 
   7  -4  11  281.77   32.50 
   7   4  11  290.17   31.40 
  -7  -4  11  281.67   33.80 
   8  -4  11   16.50    7.80 
   8   4  11    6.30    7.50 
   9   4 -11  748.63   74.59 
   9  -4  11  766.12   75.09 
   9   4  11  990.60   76.79 
  -9  -4  11  938.61   77.89 
   0  -5  11   80.09   17.50 
   0   5  11   63.19   10.50 
   1  -5  11 1867.61  149.49 
  -1   5  11 2098.59  140.79 
  -1   5  11 1787.62  145.09 
  -1  -5  11 1717.93  148.79 
   1   5  11 1909.91  142.69 
  -2   5  11  696.23   66.19 
   2  -5  11  684.33   66.39 
  -2   5  11  814.82   57.99 
  -2  -5  11  713.43   67.89 
   2   5  11  776.72   62.49 
  -3   5  11  563.14   42.30 
   3  -5  11  507.75   51.99 
  -3   5  11  555.54   46.70 
  -3  -5  11  514.35   53.19 
   3   5  11  579.34   49.40 
   4  -5  11  298.07   36.40 
  -4   5  11  362.46   27.20 
  -4   5  11  340.87   29.50 
   4   5  11  391.16   37.40 
  -4  -5  11  342.67   39.00 
   5  -5  11  822.72   72.39 
   5   5  11  820.82   69.49 
  -5  -5  11  776.32   73.89 
   6  -5  11   76.99   17.30 
   6   5  11   82.59   16.90 
  -6  -5  11   96.29   20.70 
   7  -5  11  602.54   61.19 
  -7  -5  11  658.73   64.09 
   7   5  11  715.53   61.29 
   8  -5  11  159.08   25.00 
  -8  -5  11  160.88   26.30 
   8   5  11  191.38   25.70 
   9  -5  11   25.80   11.00 
  -9  -5  11   42.90   18.60 
   9   5  11   26.10   10.60 
   0  -6  11  684.83   67.89 
   0   6  11  780.32   61.39 
   1  -6  11   83.59   19.10 
  -1   6  11  107.09   13.50 
  -1  -6  11   76.69   18.80 
   1   6  11   89.09   13.90 
  -2   6  11  194.18   23.50 
   2  -6  11  191.68   30.50 
  -2   6  11  209.88   22.00 
  -2  -6  11  209.68   28.20 
   2   6  11  218.98   24.30 
  -3   6  11   47.60    6.70 
   3  -6  11   29.50   11.40 
  -3   6  11   47.80   10.30 
   3   6  11   29.80   10.20 
  -3  -6  11   42.80   13.80 
  -4   6  11  902.91   71.89 
  -4   6  11  956.00   68.69 
   4  -6  11  827.02   80.99 
   4   6  11 1029.20   80.09 
  -4  -6  11  916.71   84.29 
   5  -6  11   86.49   19.40 
   5   6  11   81.69   17.80 
  -5  -6  11   98.09   24.90 
   6  -6  11  912.81   81.49 
   6   6  11  961.70   79.29 
  -6  -6  11  813.02   81.99 
   7  -6  11   74.99   18.20 
   7   6  11   71.79   17.30 
  -7  -6  11   64.29   20.10 
   8  -6  11  192.18   30.80 
  -8  -6  11  219.68   32.40 
   8   6  11  267.87   31.50 
   0  -7  11    4.00    6.80 
   0   7  11    3.00    4.60 
  -1   7  11  593.24   46.50 
   1  -7  11  443.36   52.19 
   1   7  11  525.25   47.60 
  -1  -7  11  481.25   52.89 
  -2   7  11  641.54   47.90 
   2  -7  11  536.65   56.49 
  -2  -7  11  455.65   55.09 
   2   7  11  563.04   51.79 
   3  -7  11   15.50    8.80 
  -3   7  11   22.90    5.80 
  -3   7  11   30.80    9.20 
   3   7  11   18.40    8.30 
  -3  -7  11    6.40    6.30 
  -4   7  11 1083.79   73.89 
   4  -7  11  867.21   86.79 
  -4   7  11  995.60   77.69 
   4   7  11 1023.00   85.09 
  -4  -7  11  883.31   88.79 
   5  -7  11  100.09   22.40 
   5   7  11  138.89   21.80 
  -5  -7  11  120.99   24.90 
   6  -7  11   39.70   16.50 
  -6  -7  11   43.20   15.50 
   6   7  11   92.49   18.90 
   7  -7  11   77.79   18.60 
  -7  -7  11   65.79   20.00 
   7   7  11   72.09   18.90 
   0  -8  11   -7.30    6.80 
   0   8  11    0.30    5.10 
  -1   8  11  455.05   39.00 
   1  -8  11  340.17   44.70 
   1   8  11  400.46   41.40 
  -1  -8  11  399.66   46.90 
  -2   8  11  421.76   37.10 
   2  -8  11  370.46   45.00 
  -2  -8  11  346.67   44.30 
   2   8  11  410.86   41.20 
   3  -8  11  678.23   73.59 
  -3   8  11  856.31   62.99 
   3   8  11  783.52   69.99 
  -3  -8  11  735.13   75.79 
  -4   8  11  171.38   16.40 
   4   8  11  167.88   25.20 
  -4  -8  11  152.08   31.20 
   5  -8  11   92.09   22.20 
  -5  -8  11   91.09   23.10 
   5   8  11  111.49   22.40 
   6  -8  11   20.70   12.20 
  -6  -8  11    2.30   11.90 
   6   8  11   41.00   14.50 
   0   9  11   93.89   18.60 
   0  -9  11   70.19   20.10 
  -1   9  11  500.25   45.40 
   1  -9  11  472.05   52.99 
  -1  -9  11  391.26   51.49 
   1   9  11  487.55   47.50 
  -2   9  11  113.69   16.90 
   2  -9  11  120.69   26.00 
   2   9  11  134.59   21.20 
  -2  -9  11  118.79   25.90 
   3  -9  11   25.60   13.40 
  -3   9  11   18.10    7.50 
   3   9  11   32.20   13.40 
  -3  -9  11   38.10   14.50 
   4  -9  11  113.99   26.30 
   4   9  11  127.19   25.00 
  -4  -9  11  105.29   25.60 
   5  -9  11  176.88   30.10 
  -5  -9  11  157.48   33.70 
   5   9  11  198.78   29.30 
   0  10  11  798.82   67.09 
   0 -10  11  597.44   73.69 
  -1  10  11   62.79   14.90 
   1 -10  11   34.10   14.60 
  -1 -10  11   24.40   13.80 
   1  10  11   53.89   14.10 
  -2  10  11   52.89   12.90 
   2 -10  11   22.40   15.30 
   2  10  11   44.80   14.40 
  -2 -10  11   29.30   15.50 
  -3  10  11   70.39   14.00 
   3 -10  11   53.09   17.60 
  -3 -10  11   79.79   21.60 
   3  10  11   77.39   19.50 
   0   0  12 2358.36  174.98 
  -1   0  12    1.10    3.40 
   1   0 -12    3.20    3.50 
   1   0  12    0.90    3.90 
   2   0 -12  115.39   13.30 
  -2   0  12  104.29   14.20 
   2   0  12  132.59   14.60 
  -3   0  12  748.73   66.49 
   3   0  12  864.11   66.29 
   3   0 -12  866.01   64.19 
   4   0  12  712.63   58.09 
  -4   0  12  661.73   58.29 
   4   0 -12  746.93   55.09 
  -5   0  12  107.39   14.20 
   5   0 -12  120.09   11.70 
   5   0  12   97.49   14.10 
   6   0  12  550.54   48.70 
   6   0 -12  577.14   43.60 
  -6   0  12  558.94   46.30 
   7   0 -12  238.28   21.70 
   7   0  12  237.08   25.80 
   8   0  12  171.58   21.60 
   9   0  12    6.90    6.00 
   0  -1  12    3.80    4.60 
   0   1  12    3.60    3.40 
  -1   1  12 2299.27  199.18 
   1  -1  12 2684.03  194.88 
   1  -1 -12 2581.84  193.88 
   1   1  12 2849.91  192.88 
  -1  -1  12 2632.14  195.68 
  -2   1  12 2503.35  183.48 
   2   1 -12 2559.54  182.38 
   2  -1  12 2601.94  185.48 
  -2  -1  12 2263.37  185.98 
   2   1  12 2482.05  183.48 
   3  -1  12  153.98   17.10 
   3   1 -12  153.18   14.30 
  -3   1  12  131.29   15.40 
  -3  -1  12  117.79   16.70 
   3   1  12  121.09   15.00 
   3  -1 -12  119.49   14.20 
   4  -1  12 1225.68   93.49 
  -4   1  12 1115.69   91.39 
   4   1 -12 1261.47   89.69 
  -4  -1  12 1235.88   95.49 
   4  -1 -12 1096.09   89.79 
   4   1  12 1227.08   92.59 
   5  -1  12  305.77   31.10 
  -5   1  12  286.57   28.00 
   5   1 -12  314.57   27.10 
   5  -1 -12  351.56   27.70 
   5   1  12  338.47   31.20 
  -5  -1  12  369.86   33.30 
   6  -1  12   22.70    7.80 
   6   1 -12   32.80    5.60 
   6   1  12   18.10    7.00 
  -6  -1  12   19.80    7.10 
   7   1 -12 1188.78   88.69 
   7  -1  12 1165.78   95.29 
   7   1  12 1205.48   95.19 
  -7  -1  12 1225.48   93.59 
   8   1 -12  477.35   44.70 
   8  -1  12  598.54   50.49 
  -8  -1  12  570.14   45.30 
   8   1  12  572.64   49.80 
   9  -1  12    9.60    6.90 
   9   1  12    8.00    6.50 
   0   2  12  359.16   29.90 
   0  -2  12  332.47   33.90 
   1  -2  12   35.80    9.60 
   1   2  12    8.70    4.40 
   1  -2 -12   11.10    5.10 
  -1  -2  12    8.50    6.10 
   2  -2  12  272.87   25.20 
   2   2  12  196.98   20.50 
   2  -2 -12  176.28   21.00 
  -2  -2  12  206.28   23.90 
  -3   2  12 2041.60  148.09 
   3  -2  12 2224.38  153.18 
  -3  -2  12 1906.61  153.88 
   3  -2 -12 1740.63  148.69 
   3   2  12 2091.89  149.79 
  -4   2  12   23.40    6.00 
   4  -2  12   17.50    6.90 
  -4   2  12   38.90    7.10 
   4   2 -12   26.30    6.30 
  -4  -2  12   32.10   10.60 
   4  -2 -12   19.10    5.40 
   4   2  12   36.00    8.90 
  -5   2  12  357.96   28.50 
   5  -2  12  380.96   46.90 
  -5   2  12  353.86   28.60 
   5   2 -12  422.36   31.70 
  -5  -2  12  300.67   35.40 
   6  -2  12  238.38   26.70 
   6   2 -12  264.87   23.00 
   6   2  12  235.68   25.80 
   7   2 -12  253.07   22.40 
   7  -2  12  248.28   27.70 
   7   2  12  238.08   26.70 
  -7  -2  12  222.08   27.00 
   8  -2  12  212.48   26.30 
   8   2  12  224.28   26.10 
  -8  -2  12  220.98   24.60 
   9  -2  12  459.75   43.00 
   9   2  12  371.36   49.80 
  -9  -2  12  406.66   39.20 
   0   3  12 2676.73  184.98 
   0  -3  12 2335.27  191.18 
  -1   3  12  771.72   61.99 
  -1   3  12  754.02   61.79 
   1  -3  12  761.72   63.69 
  -1  -3  12  645.94   62.49 
   1   3  12  692.03   57.09 
  -2   3  12  823.72   59.49 
   2  -3  12  810.72   66.89 
  -2   3  12  786.42   64.99 
   2  -3 -12  637.74   62.49 
   2   3  12  820.62   62.29 
  -2  -3  12  760.82   67.59 
  -3   3  12  247.58   20.10 
  -3   3  12  242.08   23.20 
   3  -3  12  260.47   26.90 
   3   3  12  202.58   22.20 
   3  -3 -12  169.58   21.30 
  -3  -3  12  204.88   26.20 
   4  -3  12 1444.06  111.39 
  -4   3  12 1294.17  103.29 
  -4   3  12 1397.36  104.79 
   4   3  12 1512.95  108.59 
  -4  -3  12 1334.77  112.69 
   5  -3  12  441.86   44.20 
   5   3  12  508.65   43.40 
  -5  -3  12  479.15   47.00 
   6  -3  12   94.99   16.40 
   6   3  12  118.39   16.50 
  -6  -3  12  109.29   17.80 
   7  -3  12  480.65   44.70 
   7   3  12  476.15   42.80 
  -7  -3  12  394.16   43.80 
   8  -3  12  210.38   26.20 
  -8  -3  12  171.08   24.40 
   8   3  12  182.58   23.90 
   9  -3  12   77.09   17.90 
   9   3 -12   71.09   15.30 
  -9  -3  12   72.09   16.30 
   9   3  12   69.99   15.70 
   0  -4  12  615.54   59.69 
   0   4  12  690.23   52.89 
   1  -4  12  545.35   52.19 
  -1   4  12  564.74   44.40 
  -1   4  12  568.74   50.09 
   1  -4 -12  438.86   47.90 
   1   4  12  626.84   46.90 
  -1  -4  12  583.04   53.39 
   2  -4  12 1057.99   92.69 
  -2   4  12 1151.28   90.39 
  -2   4  12 1186.88   84.09 
   2   4  12 1167.08   87.79 
  -2  -4  12  996.70   93.09 
  -3   4  12  142.49   13.40 
   3  -4  12  124.29   19.20 
  -3   4  12  135.79   16.50 
  -3  -4  12  124.29   20.50 
   3   4  12  169.58   18.50 
  -4   4  12  468.65   41.80 
  -4   4  12  505.85   40.30 
   4  -4  12  531.85   49.99 
  -4  -4  12  551.44   52.29 
   4   4  12  611.04   52.09 
   5  -4  12  141.29   21.50 
   5   4  12  173.78   21.40 
  -5  -4  12  159.68   24.00 
   6  -4  12 1742.53  136.69 
  -6  -4  12 1609.04  138.09 
   6   4  12 1767.92  133.89 
   7  -4  12  206.98   25.70 
   7   4  12  183.68   23.80 
  -7  -4  12  116.69   23.70 
   8  -4  12  185.68   25.90 
  -8  -4  12  197.48   27.70 
   8   4  12  211.28   25.50 
   9  -4  12   71.79   19.90 
   9   4  12   97.39   19.40 
  -9  -4  12   69.09   18.90 
   0  -5  12  900.11   83.79 
   0   5  12 1022.20   76.29 
   1  -5  12  545.15   55.19 
  -1   5  12  608.04   46.90 
   1   5  12  587.64   48.90 
  -1  -5  12  537.35   54.99 
  -2   5  12  865.21   62.69 
   2  -5  12  729.83   73.19 
  -2   5  12  794.02   68.09 
  -2  -5  12  768.12   73.29 
   2   5  12  867.21   67.39 
  -3   5  12  117.69   10.90 
  -3   5  12   93.19   14.30 
   3  -5  12   73.89   17.40 
  -3  -5  12   80.09   18.70 
   3   5  12  113.59   16.10 
  -4   5  12   81.59   11.40 
  -4   5  12  107.49    9.70 
   4  -5  12   86.39   18.60 
   5  -5  12 1008.80   94.69 
  -5  -5  12 1155.98   98.79 
   5   5  12 1202.68   92.69 
   6  -5  12   45.30   15.10 
  -6  -5  12   65.69   16.40 
   6   5  12   71.49   15.30 
   7  -5  12  341.67   39.20 
   7   5  12  380.76   38.60 
  -7  -5  12  328.87   40.40 
   8  -5  12  243.98   34.00 
  -8  -5  12  310.07   63.09 
   8   5  12  298.27   33.10 
   0  -6  12  184.58   29.40 
   0   6  12  266.67   24.60 
   1  -6  12 1061.79   99.99 
  -1   6  12 1264.07   91.09 
  -1  -6  12 1089.79  106.69 
   1   6  12 1221.08   93.49 
   2  -6  12   58.99   15.80 
  -2   6  12   57.09   14.10 
  -2   6  12   86.19   10.80 
  -2  -6  12   76.99   30.80 
   2   6  12   82.59   15.10 
  -3   6  12  947.31   84.89 
   3  -6  12  865.91   84.79 
  -3   6  12 1037.10   73.19 
   3   6  12 1048.30   81.29 
  -3  -6  12  856.61   93.39 
  -4   6  12  192.08   20.30 
  -4   6  12  213.78   17.30 
   4  -6  12  172.58   27.20 
  -4  -6  12  207.38   30.00 
   4   6  12  223.28   26.00 
   5  -6  12  246.58   33.00 
  -5  -6  12  262.07   34.40 
   5   6  12  269.77   30.70 
   6  -6  12   24.70   11.60 
   6   6  12   53.79   13.70 
  -6  -6  12   70.09   15.80 
   7  -6  12   65.49   17.60 
  -7  -6  12   64.89   19.30 
   0   7  12  393.76   36.10 
   0  -7  12  346.57   43.40 
  -1   7  12   96.39   13.90 
   1  -7  12   85.09   21.00 
  -1  -7  12  124.29   24.40 
  -2   7  12  689.73   52.49 
   2  -7  12  499.05   61.19 
  -2  -7  12  617.64   64.09 
   2   7  12  692.43   57.89 
   3  -7  12    2.10    7.70 
  -3   7  12    6.60    7.90 
  -3   7  12    7.00    4.00 
  -3  -7  12    4.70    7.80 
   3   7  12    1.60    5.60 
  -4   7  12   74.09   12.90 
  -4   7  12   78.59    8.70 
   4  -7  12   66.19   18.50 
   4   7  12  100.19   16.60 
  -4  -7  12   79.89   21.00 
   5  -7  12  195.28   30.80 
   5   7  12  241.78   28.80 
  -5  -7  12  198.28   31.60 
   6  -7  12   11.00   10.10 
  -6  -7  12   47.10   16.30 
   6   7  12   35.60   12.70 
   7  -7  12   93.19   22.90 
  -7  -7  12  151.98   30.20 
   0  -8  12  646.54   72.89 
   0   8  12  839.52   65.89 
  -1   8  12  315.97   29.60 
   1  -8  12  254.17   36.70 
   1   8  12  260.37   29.60 
  -1  -8  12  231.58   35.70 
  -2   8  12  276.87   26.40 
   2  -8  12  218.88   34.60 
   2   8  12  257.37   30.20 
  -2  -8  12  234.38   35.60 
  -3   8  12  109.69   13.80 
   3  -8  12   69.19   20.30 
   3   8  12  137.39   20.40 
  -3  -8  12  110.79   24.70 
  -4   8  12  101.39   11.10 
   4  -8  12   91.79   22.20 
  -4  -8  12   72.59   22.70 
   4   8  12   94.59   19.70 
   5  -8  12   92.79   23.80 
   5   8  12  123.59   23.70 
  -5  -8  12  119.89   26.80 
   6  -8  12  247.68   36.10 
  -6  -8  12  187.08   34.10 
   6   8  12  296.87   34.40 
   0   9  12  106.09   18.70 
   0  -9  12   67.49   20.40 
  -1   9  12  127.89   17.70 
   1  -9  12  124.89   27.20 
  -1  -9  12   89.99   23.80 
   1   9  12  115.09   18.70 
  -2   9  12   81.29   14.10 
   2  -9  12   69.89   19.50 
  -2  -9  12   93.49   21.80 
   2   9  12  118.39   19.40 
  -3   9  12   47.30   10.00 
   3   9  12   53.29   15.20 
  -3  -9  12   50.59   19.00 
   4  -9  12  422.96   52.69 
  -4  -9  12  504.95   80.09 
   4   9  12  447.96   54.79 
   0 -10  12   58.89   20.90 
   0  10  12   49.70   13.20 
  -1  10  12  171.38   22.20 
   1 -10  12   90.09   24.90 
  -1 -10  12  131.89   30.60 
   1  10  12  142.99   23.30 
   0   0  13    1.20    3.60 
  -1   0  13   36.50    8.80 
   1   0  13   28.30    7.20 
   2   0  13  534.45   44.80 
   2   0 -13  527.25   43.70 
  -2   0  13  517.75   45.60 
  -3   0  13 1840.12  154.08 
   3   0  13 2157.28  153.78 
   3   0 -13 2121.09  151.58 
  -4   0  13  578.34   55.59 
   4   0  13  698.73   55.89 
   4   0 -13  725.63   55.39 
   5   0 -13  110.49   11.70 
   5   0  13   92.99   14.60 
  -5   0  13   95.49   14.40 
  -6   0  13   33.00    8.00 
   6   0  13   30.30    9.00 
   6   0 -13   29.00    5.80 
   7   0  13   -1.60    4.40 
   8   0  13  506.35   46.70 
   9   0  13  280.57   31.10 
   0  -1  13  817.22   67.99 
   0   1  13  842.12   65.49 
   1  -1  13   77.89   12.70 
  -1   1  13   83.79   11.20 
   1   1  13   83.69   11.10 
  -1  -1  13   86.69   13.60 
   2  -1  13 1654.03  119.79 
   2   1  13 1587.24  117.49 
  -2  -1  13 1470.75  120.39 
   2  -1 -13 1487.55  117.69 
   3   1 -13 2871.01  197.38 
  -3   1  13 2511.35  198.18 
   3  -1  13 2847.22  200.38 
  -3  -1  13 2423.56  201.08 
   3   1  13 2726.23  198.48 
   4   1 -13  795.92   55.89 
   4  -1  13  781.52   60.19 
  -4   1  13  701.73   57.89 
  -4  -1  13  613.44   64.39 
   4  -1 -13  617.44   55.79 
   4   1  13  718.43   58.39 
   5   1 -13  255.67   22.00 
   5  -1  13  259.47   26.30 
  -5   1  13  240.48   23.30 
   5   1  13  251.87   25.30 
   5  -1 -13  226.28   21.90 
  -5  -1  13  226.48   26.10 
   6   1 -13  869.61   62.69 
   6  -1  13  825.22   67.99 
  -6  -1  13  734.33   66.99 
   6   1  13  801.42   67.09 
   7  -1  13  278.57   29.40 
  -7  -1  13  272.47   27.80 
   7   1  13  275.47   29.20 
   8  -1  13  138.79   19.50 
  -8  -1  13  126.89   14.80 
   8   1  13  116.09   18.30 
   9  -1  13   52.99   12.70 
   9   1  13   41.90   12.30 
   0   2  13  539.85   42.20 
   0  -2  13  471.25   46.20 
  -1   2  13 1224.78   87.09 
   1  -2  13 1130.59   91.69 
   1   2  13 1249.47   87.79 
  -1  -2  13 1116.39   92.59 
   1  -2 -13  930.51   93.59 
  -2   2  13 1372.16   98.29 
   2  -2  13 1335.87  103.09 
   2   2  13 1412.36   99.59 
   2  -2 -13 1129.29  100.09 
  -2  -2  13 1214.98  103.79 
   3  -2  13  319.77   30.60 
  -3   2  13  285.27   26.50 
   3   2  13  303.57   27.70 
  -3  -2  13  304.97   31.80 
   3  -2 -13  244.78   27.10 
   4  -2  13  138.79   29.40 
  -4   2  13  128.59   15.40 
  -4   2  13  163.28   17.20 
  -4  -2  13  166.98   21.20 
   4   2  13  160.88   18.20 
   4  -2 -13  142.89   16.60 
   5  -2  13  551.44   47.90 
  -5   2  13  512.45   41.00 
  -5  -2  13  501.85   48.80 
   5   2  13  506.45   45.30 
   6  -2  13  497.85   49.90 
   6   2 -13  542.85   46.40 
  -6  -2  13  597.64   52.59 
   6   2  13  605.44   49.70 
   7  -2  13  609.24   57.09 
   7   2  13  667.23   56.49 
  -7  -2  13  656.53   59.59 
   8  -2  13   69.19   15.30 
  -8  -2  13   86.79   15.30 
   8   2  13   79.09   15.40 
   9  -2  13  147.59   21.40 
   9   2  13  137.29   20.60 
   0  -3  13 3446.56  271.27 
   0   3  13 3779.72  264.17 
  -1   3  13  246.48   21.40 
   1  -3  13  241.58   27.90 
   1   3  13  223.08   22.00 
  -1  -3  13  202.38   26.70 
   2  -3  13  923.31   75.79 
  -2   3  13  975.10   68.39 
  -2   3  13  870.01   72.89 
   2   3  13  820.12   69.79 
  -2  -3  13  832.42   75.99 
  -3   3  13  214.48   19.20 
   3  -3  13  188.08   24.10 
  -3   3  13  193.78   21.80 
   3   3  13  222.08   22.20 
   3  -3 -13  182.68   21.40 
  -3  -3  13  217.58   26.60 
  -4   3  13  668.03   56.39 
  -4   3  13  706.73   57.99 
   4  -3  13  701.63   63.29 
   4   3  13  836.62   62.79 
  -4  -3  13  757.12   66.59 
   5  -3  13  772.82   66.49 
   5   3  13  801.52   64.19 
  -5  -3  13  693.53   67.69 
   6  -3  13  593.84   57.49 
   6   3  13  667.53   56.59 
  -6  -3  13  679.73   60.89 
   7  -3  13  132.29   22.20 
  -7  -3  13  214.98   26.10 
   7   3  13  191.28   22.40 
   8  -3  13  335.97   36.20 
   8   3  13  343.07   38.40 
  -8  -3  13  296.87   35.80 
   0   4  13  340.77   28.30 
   0  -4  13  268.37   33.50 
   1  -4  13   48.00   13.10 
  -1   4  13   63.29    8.70 
   1   4  13   55.59    9.60 
  -1  -4  13   52.69   14.80 
   2  -4  13  128.99   22.60 
  -2   4  13  163.48   20.90 
  -2   4  13  176.48   16.50 
  -2  -4  13  144.79   22.20 
   2   4  13  205.78   19.80 
   2  -4 -13  151.78   19.80 
   3  -4  13  646.54   62.89 
  -3   4  13  724.23   54.29 
  -3   4  13  673.03   58.59 
   3   4  13  740.53   58.99 
  -3  -4  13  715.53   65.79 
  -4   4  13  107.69   13.00 
  -4   4  13  113.09   11.50 
   4  -4  13  106.49   20.40 
   4   4  13   80.49   13.90 
   5  -4  13  111.99   21.60 
  -5  -4  13  122.09   20.50 
   5   4  13  120.09   17.80 
   6  -4  13   47.10   13.40 
   6   4  13   58.49   13.70 
  -6  -4  13   45.60   14.60 
   7  -4  13   62.19   15.70 
   7   4  13   54.99   13.60 
  -7  -4  13   56.09   15.90 
   8  -4  13  277.27   46.10 
  -8  -4  13  268.77   34.70 
   8   4  13  305.07   32.60 
   0  -5  13   59.49   23.70 
   0   5  13   71.59   10.60 
   1  -5  13  115.39   20.50 
  -1   5  13  129.79   14.70 
   1   5  13  160.78   17.10 
  -1  -5  13  128.29   21.00 
  -2   5  13  200.38   24.50 
   2  -5  13  168.78   25.90 
  -2   5  13  228.88   19.60 
  -2  -5  13  213.38   28.30 
  -3   5  13  208.58   24.50 
   3  -5  13  187.88   27.60 
  -3   5  13  217.98   19.50 
  -3  -5  13  249.78   31.30 
   3   5  13  254.17   25.50 
   4  -5  13  396.36   44.90 
  -4   5  13  429.16   34.10 
  -4   5  13  410.96   36.70 
  -4  -5  13  438.26   47.40 
   4   5  13  501.95   42.60 
   5  -5  13  206.18   28.00 
   5   5  13  188.68   24.60 
  -5  -5  13  229.38   29.60 
   6  -5  13  137.59   26.30 
  -6  -5  13  163.18   25.60 
   6   5  13  187.18   23.30 
   7  -5  13  333.97   39.40 
   7   5  13  340.47   40.60 
  -7  -5  13  299.97   46.80 
  -8  -5  13   54.19   20.50 
   8   5  13  118.39   18.40 
   0   6  13  438.76   37.50 
   0  -6  13  375.86   45.00 
   1  -6  13  354.96   42.80 
  -1   6  13  420.76   34.60 
   1   6  13  387.16   36.10 
  -1  -6  13  363.06   43.10 
   2  -6  13   40.70   14.20 
  -2   6  13   42.00    7.90 
  -2  -6  13   24.40   11.00 
  -3   6  13   46.20    6.90 
  -3   6  13   42.10   10.50 
   3  -6  13   27.90   11.60 
  -3  -6  13   20.90   11.00 
   3   6  13   28.10   10.00 
  -4   6  13   11.80    6.50 
   4  -6  13   25.10   11.50 
  -4   6  13   17.80    4.10 
  -4  -6  13   17.90    9.30 
   4   6  13   25.30    8.80 
   5  -6  13  459.35   50.89 
  -5  -6  13  456.05   52.89 
   5   6  13  529.55   48.00 
   6  -6  13  271.47   36.50 
   6   6  13  323.57   34.30 
  -6  -6  13  260.37   37.40 
   7  -6  13  160.68   26.70 
   7   6  13  141.69   23.40 
  -7  -6  13  129.79   27.80 
   0  -7  13  167.48   26.70 
   0   7  13  161.08   19.60 
  -1   7  13  246.28   24.00 
   1  -7  13  215.18   31.70 
  -1  -7  13  175.38   31.10 
   1   7  13  256.97   30.10 
  -2   7  13  699.93   51.99 
   2  -7  13  562.44   62.59 
   2   7  13  690.03   57.29 
  -2  -7  13  512.35   61.49 
  -3   7  13   73.19   17.40 
   3  -7  13   81.19   21.10 
  -3   7  13   91.09   11.20 
   3   7  13  105.29   16.60 
  -3  -7  13   60.79   18.10 
   4  -7  13  100.29   24.00 
  -4   7  13  138.89   12.50 
  -4  -7  13  125.29   27.80 
   4   7  13  115.49   19.90 
   5  -7  13  102.49   24.00 
   5   7  13  115.79   19.80 
  -5  -7  13  105.79   23.50 
   6   7  13  120.69   20.70 
  -6  -7  13  115.49   27.20 
   0  -8  13    6.10    8.80 
   0   8  13   -5.30    6.90 
  -1   8  13  170.78   20.80 
   1  -8  13  145.19   31.30 
   1   8  13  220.08   24.40 
  -1  -8  13  149.88   31.10 
   2  -8  13  239.08   36.60 
  -2   8  13  303.87   27.00 
  -2  -8  13  232.08   37.00 
   2   8  13  243.38   29.50 
   3  -8  13  270.97   41.80 
  -3   8  13  403.36   31.80 
   3   8  13  347.97   38.20 
  -4   8  13  350.96   29.50 
   4   8  13  424.86   41.90 
  -4  -8  13  311.87   44.80 
   5  -8  13   42.40   16.80 
  -5  -8  13   69.09   22.70 
   5   8  13   88.79   19.40 
   0   9  13  553.64   51.19 
   1  -9  13   73.29   20.70 
   1   9  13   81.79   17.10 
   2  -9  13   56.99   18.00 
  -2   9  13   61.19   12.80 
  -2  -9  13   58.39   24.40 
   2   9  13   90.89   18.60 
   3  -9  13   47.70   17.90 
  -3   9  13   70.19   11.10 
  -3  -9  13   20.40   14.00 
   3   9  13   41.60   13.30 
   0   0  14   34.60    8.40 
  -1   0  14  652.73   54.39 
   1   0  14  632.94   53.49 
   2   0  14  411.76   36.60 
  -2   0  14  399.66   37.60 
   3   0 -14   84.59   12.30 
  -3   0  14   83.49   13.80 
   3   0  14  100.09   13.60 
   4   0  14   20.70    7.50 
   4   0 -14   21.30    6.30 
  -4   0  14   17.10    7.00 
   5   0  14  523.85   46.90 
   5   0 -14  562.44   43.40 
  -5   0  14  490.05   46.30 
   6   0 -14   17.90    5.60 
   6   0  14   23.70    9.30 
  -6   0  14   25.90    7.00 
   7   0  14 1317.77  101.89 
  -7   0  14 1228.08   95.59 
   8   0  14   74.89   18.20 
   0  -1  14  723.53   63.39 
   0   1  14  792.02   61.19 
  -1   1  14  639.14   50.19 
   1  -1  14  646.84   52.59 
   1   1  14  559.44   49.30 
  -1  -1  14  565.74   52.39 
   2  -1  14  132.89   17.30 
  -2   1  14  150.38   16.70 
  -2  -1  14  131.59   17.80 
   2   1  14  130.79   16.20 
   3  -1  14 1746.73  128.59 
  -3   1  14 1460.65  128.49 
  -3  -1  14 1592.24  129.79 
   3  -1 -14 1625.04  125.99 
   3   1  14 1863.01  127.09 
  -4   1  14  129.29   17.60 
   4  -1  14  155.08   19.60 
   4  -1 -14  176.08   18.10 
  -4  -1  14  163.28   21.10 
   4   1  14  169.78   19.00 
  -5   1  14  203.08   22.00 
   5   1 -14  226.58   20.60 
   5  -1  14  208.38   24.00 
  -5  -1  14  223.18   25.80 
   5   1  14  246.98   24.90 
   5  -1 -14  201.78   21.10 
   6  -1  14  540.55   48.60 
   6   1 -14  519.25   42.60 
  -6  -1  14  504.35   48.00 
   6   1  14  567.04   48.00 
   7  -1  14  137.39   19.00 
   7   1  14  125.39   18.00 
  -7  -1  14  119.29   17.10 
   8  -1  14   22.40   15.20 
   0   2  14   85.89   11.40 
   0  -2  14   85.69   14.50 
   1  -2  14   69.59   14.70 
  -1   2  14   83.29   10.90 
  -1  -2  14   58.49   14.00 
   1   2  14   76.39   11.10 
  -2   2  14  429.46   35.80 
   2  -2  14  435.36   40.30 
  -2  -2  14  381.66   40.40 
   2   2  14  444.36   36.70 
   2  -2 -14  373.06   37.80 
   3  -2  14  402.26   37.10 
  -3   2  14  345.17   31.30 
   3  -2 -14  296.77   32.00 
   3   2  14  371.76   32.60 
  -3  -2  14  337.57   36.30 
   4  -2  14  774.32   61.89 
  -4   2  14  801.72   58.69 
  -4   2  14  640.54   56.19 
  -4  -2  14  628.64   61.79 
   4  -2 -14  620.44   56.99 
   4   2  14  750.52   58.69 
   5  -2  14  132.89   18.10 
  -5   2  14  129.59   13.60 
  -5   2  14  113.49   13.30 
   5   2  14  117.79   16.00 
   5  -2 -14  113.99   13.50 
  -5  -2  14  118.59   21.70 
   6  -2  14  112.29   17.30 
  -6  -2  14   93.29   18.80 
   6   2  14  108.29   16.00 
   7  -2  14   25.60   10.00 
  -7  -2  14   22.90    9.30 
   7   2  14   26.00    9.40 
   8  -2  14  216.88   41.70 
   8   2  14  214.58   25.80 
   0  -3  14  277.27   33.50 
   0   3  14  342.67   28.60 
   1  -3  14   94.89   15.50 
  -1   3  14   83.49   10.30 
   1   3  14   70.19   10.60 
  -1  -3  14   42.10   12.70 
  -2   3  14  782.42   58.49 
  -2   3  14  738.33   63.39 
   2   3  14  832.52   60.79 
  -2  -3  14  694.93   66.19 
   2  -3 -14  627.54   62.09 
   3  -3  14  347.07   36.20 
  -3   3  14  307.17   32.90 
  -3   3  14  335.37   29.80 
   3   3  14  402.46   42.80 
  -3  -3  14  355.36   37.60 
  -4   3  14  353.86   31.30 
   4  -3  14  337.57   35.60 
  -4   3  14  322.07   29.40 
  -4  -3  14  330.17   37.20 
   4   3  14  341.27   32.50 
   5  -3  14   38.70   12.10 
  -5  -3  14   53.19   14.20 
   5   3  14   47.30   10.90 
   6  -3  14  564.54   50.69 
   6   3  14  512.15   47.10 
  -6  -3  14  468.95   50.39 
   7  -3  14   57.69   15.60 
   7   3  14  114.29   17.10 
  -7  -3  14   82.79   18.40 
   8  -3  14  127.69   21.60 
   8   3  14  135.49   20.10 
  -8  -3  14  122.89   21.60 
   0  -4  14  115.09   18.20 
   0   4  14  107.79   13.00 
  -1   4  14 1846.52  132.09 
   1  -4  14 1628.64  141.49 
   1   4  14 1912.81  134.09 
  -1  -4  14 1652.03  142.09 
   2  -4  14  212.08   28.20 
  -2   4  14  240.48   20.80 
   2  -4 -14  185.68   26.60 
   2   4  14  246.98   23.60 
  -2  -4  14  191.78   28.30 
   3  -4  14   13.40    8.70 
  -3   4  14   14.30    4.30 
  -3   4  14    3.70    7.90 
  -3  -4  14    5.80    6.50 
   3   4  14    7.60    5.90 
  -4   4  14    8.20    3.80 
  -4   4  14    3.10    5.30 
   4  -4  14    0.60    5.70 
  -4  -4  14   -8.60    5.70 
   4   4  14   -2.00    4.10 
   5  -4  14 1002.40   87.99 
   5   4  14 1111.29   84.19 
  -5  -4  14  931.81   89.09 
   6  -4  14   42.60   14.00 
  -6  -4  14   23.30   10.90 
   6   4  14   49.60   11.90 
   7  -4  14  405.96   45.40 
  -7  -4  14  466.35   48.80 
   0   5  14  457.25   38.00 
   0  -5  14  399.96   45.70 
   1  -5  14  335.97   40.30 
  -1   5  14  387.16   31.90 
   1   5  14  387.56   33.60 
  -1  -5  14  300.67   39.80 
  -2   5  14  488.65   38.20 
   2  -5  14  431.86   48.20 
  -2  -5  14  442.16   49.00 
  -3   5  14  802.12   68.39 
   3  -5  14  745.83   73.89 
  -3   5  14  890.31   62.69 
  -3  -5  14  750.42   75.49 
   3   5  14  821.72   67.99 
  -4   5  14  318.57   30.20 
   4  -5  14  290.07   37.10 
  -4   5  14  338.57   27.40 
  -4  -5  14  292.37   38.00 
   4   5  14  373.46   34.30 
   5  -5  14   36.90   13.40 
   5   5  14   30.20    9.90 
  -5  -5  14    7.00    9.40 
   6  -5  14  377.16   46.80 
   6   5  14  533.75   46.40 
  -6  -5  14  463.05   51.29 
   7  -5  14   84.69   20.30 
  -7  -5  14   63.49   19.20 
   7   5  14   71.99   16.30 
   0  -6  14  -12.30    5.80 
   0   6  14   -1.70    4.30 
   1  -6  14   76.89   19.10 
  -1   6  14   93.99   12.10 
  -1  -6  14   83.49   19.70 
   1   6  14   80.99   13.40 
   2  -6  14  730.93   75.59 
  -2   6  14  845.12   63.59 
   2   6  14  867.91   68.39 
  -2  -6  14  760.62   76.89 
   3  -6  14   63.39   17.30 
  -3   6  14   71.39   11.10 
  -3   6  14   68.79   15.20 
   3   6  14   72.69   15.00 
  -3  -6  14   58.69   18.70 
  -4   6  14  444.66   33.20 
   4  -6  14  372.36   46.20 
  -4  -6  14  357.86   45.50 
   4   6  14  427.16   41.20 
   5  -6  14   24.40   10.70 
  -5  -6  14   31.20   13.10 
   5   6  14   38.00   11.10 
   6  -6  14    8.50   10.10 
   6   6  14   14.10    8.90 
  -6  -6  14   -0.70    9.60 
   0   7  14  578.04   46.40 
   0  -7  14  419.66   54.69 
   1  -7  14   94.79   23.80 
  -1   7  14  109.99   14.70 
  -1  -7  14   94.99   25.00 
   2  -7  14  211.38   32.50 
  -2   7  14  224.78   21.30 
  -2  -7  14  191.38   31.00 
   2   7  14  205.88   24.40 
   3  -7  14  342.57   44.10 
  -3   7  14  394.16   31.10 
  -3  -7  14  339.57   45.80 
   3   7  14  352.66   37.30 
  -4   7  14   75.29    8.60 
   4  -7  14   37.60   15.90 
  -4  -7  14   66.79   17.30 
   4   7  14   76.29   16.60 
   5  -7  14   43.60   16.30 
  -5  -7  14   84.19   22.50 
   5   7  14   77.79   26.20 
   0   8  14   10.30    6.10 
   0  -8  14   -6.20    7.90 
  -1   8  14  483.05   41.20 
   1  -8  14  346.77   50.39 
   1   8  14  500.15   44.10 
  -1  -8  14  416.36   51.99 
  -2   8  14   30.00    8.00 
   2   8  14   16.90    9.40 
  -2  -8  14   21.40   12.10 
   3  -8  14   41.30   17.00 
  -3   8  14   52.39    9.30 
  -3  -8  14   63.89   19.50 
   3   8  14   50.19   14.10 
   4  -8  14   49.80   17.20 
  -4  -8  14   40.30   18.60 
   0  -9  14  172.18   37.10 
   0   9  14  251.47   27.90 
   1  -9  14   81.99   25.60 
  -1   9  14  149.99   18.70 
  -1  -9  14   89.79   25.30 
   1   9  14  141.39   20.80 
   0   0  15    1.00    3.10 
   1   0  15  393.36   36.40 
  -1   0  15  392.86   36.80 
  -2   0  15 2838.92  219.98 
   2   0  15 3043.00  219.18 
   3   0  15  285.47   27.40 
  -3   0  15  236.58   27.90 
  -4   0  15  481.25   48.80 
   4   0  15  549.05   48.70 
   4   0 -15  630.84   49.20 
   5   0  15    8.20    6.80 
  -5   0  15    6.40    6.30 
   5   0 -15    4.80    5.20 
   6   0  15   82.69   13.70 
  -6   0  15   75.99   12.90 
   7   0  15   39.10   10.60 
   8   0  15   58.39   13.90 
   0   1  15    0.20    3.90 
   0  -1  15    9.20    5.90 
   1  -1  15  255.07   27.20 
  -1   1  15  273.47   25.80 
  -1  -1  15  239.88   27.60 
   1   1  15  252.07   25.20 
   2  -1  15   48.40   12.80 
  -2   1  15   55.39   11.20 
   2   1  15   38.70    8.90 
  -2  -1  15   38.50   10.50 
   3  -1  15  219.28   24.20 
  -3   1  15  230.18   23.60 
   3   1  15  214.08   22.60 
  -3  -1  15  167.98   23.20 
   4  -1  15  370.76   34.10 
  -4   1  15  297.27   31.50 
  -4  -1  15  286.17   33.90 
   4   1  15  365.56   32.90 
   4  -1 -15  334.07   31.40 
   5  -1  15   35.70   10.80 
  -5   1  15   42.20    9.30 
   5  -1 -15   33.30    8.10 
   5   1  15   44.60   10.40 
  -5  -1  15   25.20    9.80 
   6  -1  15  638.34   54.59 
  -6   1  15  543.45   47.30 
   6   1  15  645.94   53.69 
   7  -1  15  115.69   17.90 
   7   1  15   97.99   16.00 
  -7  -1  15  101.19   17.00 
   8  -1  15   93.19   18.20 
   8   1  15   77.99   15.40 
   0   2  15   39.80    8.40 
   0  -2  15   33.20   11.50 
  -1   2  15 2049.59  146.09 
   1  -2  15 1985.70  151.58 
   1   2  15 2024.80  146.19 
  -1  -2  15 1702.43  150.78 
   2  -2  15  248.88   27.10 
  -2   2  15  241.38   23.30 
   2   2  15  241.08   23.60 
  -2  -2  15  175.48   25.90 
  -3   2  15   32.70    8.30 
   3  -2  15   45.20   12.30 
   3  -2 -15   41.90   10.50 
   3   2  15   60.19   11.60 
  -3  -2  15   33.90   11.40 
   4  -2  15  258.57   27.20 
  -4   2  15  202.48   21.80 
  -4   2  15  221.08   25.60 
  -4  -2  15  184.38   26.20 
   4   2  15  222.78   23.30 
   4  -2 -15  184.88   22.40 
   5  -2  15  983.30   77.99 
  -5   2  15  898.21   70.89 
  -5   2  15  792.02   70.09 
   5   2  15 1005.50   75.19 
  -5  -2  15  884.11   78.69 
   6  -2  15  137.19   19.30 
   6   2  15   98.49   16.70 
  -6  -2  15  109.39   19.00 
   7  -2  15  765.52   70.59 
  -7  -2  15  668.53   62.49 
   0  -3  15  275.07   33.50 
   0   3  15  321.17   28.00 
   1  -3  15  123.29   18.80 
  -1   3  15  130.69   14.20 
  -1  -3  15   79.49   18.40 
   1   3  15  118.09   14.50 
   2  -3  15  575.24   54.59 
  -2   3  15  570.74   47.70 
   2   3  15  630.14   49.99 
  -2  -3  15  557.84   55.99 
  -3   3  15  975.70   78.19 
   3  -3  15  971.60   81.59 
   3  -3 -15  787.12   76.69 
  -3  -3  15  943.41   83.39 
   3   3  15 1056.79   76.69 
   4  -3  15  196.08   25.10 
  -4   3  15  183.38   21.60 
  -4   3  15  190.68   19.40 
   4   3  15  222.68   22.40 
   4  -3 -15  176.98   21.00 
  -4  -3  15  154.88   25.00 
   5  -3  15   42.20   12.50 
   5   3  15   66.49   13.30 
  -5  -3  15   69.09   16.20 
   6  -3  15  471.85   48.00 
  -6  -3  15  505.75   50.59 
   6   3  15  485.95   45.40 
   7  -3  15  161.48   23.60 
  -7  -3  15  136.09   23.70 
   7   3  15  198.78   23.60 
   0   4  15   58.19    9.30 
   0  -4  15   47.20   14.20 
  -1   4  15    0.80    3.70 
   1  -4  15    8.70    6.40 
  -1  -4  15   -4.10    4.40 
   1   4  15    3.30    4.20 
  -2   4  15  200.78   20.50 
   2  -4  15  213.68   28.90 
   2   4  15  245.28   23.70 
   3  -4  15   44.30   12.80 
  -3   4  15   47.50    9.40 
  -3   4  15   46.70   12.20 
   3   4  15   52.29   11.50 
  -3  -4  15   22.20   10.10 
   4  -4  15  881.41   79.89 
  -4   4  15  949.11   72.59 
  -4   4  15  968.10   69.79 
  -4  -4  15  748.83   79.49 
   4   4  15  884.01   73.59 
   5  -4  15  125.59   21.50 
  -5  -4  15  102.09   21.50 
   5   4  15  130.99   17.40 
   6  -4  15   25.20   10.00 
   6   4  15   18.00    7.90 
  -6  -4  15   24.00   12.90 
   7  -4  15  108.89   21.50 
  -7  -4  15   78.59   21.40 
   7   4  15   89.59   17.60 
   0   5  15  394.66   34.30 
   0  -5  15  361.06   43.20 
   1  -5  15  328.27   42.30 
  -1   5  15  403.56   34.40 
  -1  -5  15  399.36   44.90 
   1   5  15  438.26   36.80 
   2  -5  15   94.39   21.10 
  -2   5  15  119.49   13.40 
  -2  -5  15   89.09   21.00 
   2   5  15  147.39   17.20 
  -3   5  15  221.98   28.30 
   3  -5  15  219.98   31.50 
   3   5  15  268.17   26.70 
  -3  -5  15  236.08   32.40 
  -4   5  15  207.98   19.20 
   4  -5  15  207.58   29.30 
  -4  -5  15  191.78   28.20 
   4   5  15  204.38   24.10 
   5  -5  15  228.48   30.40 
  -5  -5  15  164.18   28.50 
   5   5  15  220.68   25.60 
   6  -5  15  206.48   33.00 
  -6  -5  15  246.58   35.40 
   6   5  15  299.77   31.10 
   0   6  15  168.78   18.50 
   0  -6  15  117.09   25.90 
  -1   6  15  692.93   54.49 
   1  -6  15  602.44   65.59 
   1   6  15  731.13   56.99 
  -1  -6  15  596.74   65.89 
   2  -6  15   66.49   19.60 
  -2   6  15   79.19   10.90 
  -2  -6  15   79.69   20.60 
   2   6  15   92.19   14.00 
  -3   6  15    4.50    3.80 
   3  -6  15   10.00    9.80 
  -3  -6  15   24.70   11.90 
   3   6  15    7.40    7.30 
  -4   6  15  289.97   25.00 
   4  -6  15  238.78   36.20 
  -4  -6  15  303.17   39.10 
   4   6  15  347.47   33.40 
   5  -6  15  154.68   26.30 
  -5  -6  15  145.29   30.30 
   5   6  15  182.58   30.50 
   0   7  15  416.56   39.00 
   1  -7  15  243.68   36.90 
  -1   7  15  298.87   27.90 
  -1  -7  15  251.17   38.00 
   1   7  15  315.67   30.20 
  -2   7  15  209.08   20.50 
   2  -7  15  149.39   31.40 
  -2  -7  15  195.48   33.10 
   2   7  15  220.48   25.00 
  -3   7  15  458.55   37.50 
   3   7  15  497.65   44.90 
  -3  -7  15  383.86   52.29 
   4  -7  15   73.59   20.40 
   4   7  15   83.59   17.60 
  -4  -7  15   84.09   23.10 
   0   8  15    5.70    5.50 
   0  -8  15    9.90   10.40 
   1  -8  15   97.49   25.10 
  -1   8  15  123.79   26.70 
  -1  -8  15   90.89   24.60 
   1   8  15  122.79   18.00 
  -2   8  15  348.27   30.40 
   2  -8  15  298.97   43.80 
   2   8  15  336.87   35.30 
  -2  -8  15  253.37   41.20 
   0   0  16  795.32   66.49 
  -1   0  16  234.38   26.40 
   1   0  16  241.48   26.00 
  -2   0  16  893.71   79.19 
   2   0  16 1039.70   79.19 
  -3   0  16    7.00    5.60 
   3   0  16   -0.70    3.80 
   4   0  16 1271.57   92.29 
  -4   0  16  996.40   91.39 
  -5   0  16  280.67   32.00 
   5   0  16  345.97   33.10 
  -6   0  16  412.36   39.80 
   6   0  16  465.15   42.60 
   7   0  16  599.94   55.09 
   0  -1  16  137.79   19.20 
   0   1  16  146.39   17.40 
  -1   1  16  330.67   30.70 
   1  -1  16  286.87   34.60 
   1   1  16  301.97   30.00 
  -1  -1  16  319.67   32.90 
  -2   1  16  585.84   51.39 
   2  -1  16  588.04   52.79 
   2   1  16  614.34   51.19 
  -2  -1  16  587.14   54.59 
   3  -1  16  119.79   16.80 
  -3   1  16  124.29   16.40 
   3   1  16  100.59   14.70 
  -3  -1  16   85.49   17.60 
  -4   1  16  282.07   29.30 
   4  -1  16  297.77   30.90 
  -4  -1  16  259.47   31.40 
   4  -1 -16  276.47   29.00 
   4   1  16  293.97   29.20 
  -5   1  16  280.57   28.00 
   5  -1  16  310.27   31.80 
   5   1  16  290.07   29.30 
  -5  -1  16  227.28   30.60 
   6  -1  16  160.48   21.50 
  -6   1  16  128.99   23.60 
   6   1  16  175.38   21.10 
  -6  -1  16  150.78   21.50 
   7  -1  16  211.78   27.30 
   7   1  16  233.08   26.60 
   0   2  16   57.29   10.90 
  -1   2  16   11.50    5.40 
   1  -2  16   13.60    8.30 
  -1  -2  16   30.00    9.20 
   1   2  16   31.70    8.20 
  -2   2  16  618.34   51.29 
   2  -2  16  660.13   56.49 
   2   2  16  621.54   51.49 
  -2  -2  16  518.45   55.39 
   3  -2  16 1330.47  109.29 
  -3   2  16 1359.26  105.29 
   3   2  16 1460.25  105.99 
  -3  -2  16 1246.38  110.79 
  -4   2  16  194.98   23.10 
   4  -2  16  222.98   27.10 
  -4   2  16  207.98   25.40 
   4   2  16  278.47   26.00 
  -4  -2  16  234.78   29.20 
  -5   2  16   84.59   12.90 
   5  -2  16   97.79   18.70 
   5   2  16   94.29   16.00 
  -5  -2  16  108.89   20.30 
   6  -2  16   25.60   10.20 
  -6  -2  16   13.00    9.40 
   6   2  16   19.70    8.00 
   7  -2  16   43.30   13.10 
  -7  -2  16   65.99   15.70 
   7   2  16   56.29   13.60 
   0  -3  16   31.20   11.30 
   0   3  16   48.50    9.70 
   1  -3  16  318.57   35.70 
  -1   3  16  325.87   29.10 
  -1  -3  16  295.57   35.70 
   1   3  16  317.57   29.70 
  -2   3  16  163.88   17.30 
   2  -3  16  128.19   20.10 
  -2  -3  16  147.39   24.10 
   2   3  16  153.48   18.30 
   3  -3  16   36.20   12.40 
  -3   3  16   45.70    9.40 
  -3  -3  16   45.10   12.70 
   3   3  16   32.00    9.30 
   4  -3  16  127.19   20.40 
  -4   3  16  112.59   14.40 
  -4  -3  16   94.69   20.60 
   4   3  16  130.09   17.60 
  -5   3  16   72.09   11.10 
   5  -3  16   99.39   19.20 
  -5  -3  16   97.59   20.00 
   5   3  16  128.09   17.00 
   6  -3  16  147.89   23.50 
  -6  -3  16  134.59   25.60 
   6   3  16  177.18   34.60 
   0   4  16  684.73   52.79 
   0  -4  16  561.64   60.49 
  -1   4  16  645.94   49.20 
   1  -4  16  558.54   57.99 
  -1  -4  16  543.75   57.99 
   2  -4  16  242.88   32.90 
  -2   4  16  300.27   26.10 
   2   4  16  287.67   28.10 
  -2  -4  16  258.97   33.60 
  -3   4  16  147.09   16.00 
   3  -4  16  134.59   23.00 
   3   4  16  162.48   19.10 
  -3  -4  16  102.19   22.90 
  -4   4  16  204.68   19.40 
   4  -4  16  155.38   26.10 
  -4  -4  16  147.79   26.20 
   4   4  16  192.18   22.30 
   5  -4  16   89.39   20.10 
   5   4  16  120.59   17.00 
   6  -4  16  543.45   54.79 
  -6  -4  16  504.25   55.49 
   6   4  16  549.15   50.49 
   0   5  16   50.69    9.90 
   0  -5  16   26.10   13.40 
   1  -5  16  217.38   32.20 
  -1   5  16  277.77   25.10 
  -1  -5  16  248.08   34.00 
   1   5  16  274.37   26.70 
   2  -5  16  168.28   26.90 
  -2   5  16  162.08   17.50 
   2   5  16  208.18   20.90 
  -2  -5  16  123.09   25.90 
  -3   5  16  134.99   14.70 
   3  -5  16  100.59   22.40 
  -3  -5  16   99.59   22.20 
   3   5  16  156.18   18.60 
   4  -5  16  113.99   24.60 
  -4   5  16  136.19   15.00 
  -4  -5  16  138.29   28.30 
   4   5  16  151.38   19.10 
   5  -5  16  123.49   25.40 
  -5  -5  16  153.58   25.80 
   0   6  16   22.60    8.40 
   0  -6  16   18.40   11.90 
  -1   6  16   86.19   12.60 
   1  -6  16  118.39   25.20 
   1   6  16  112.39   15.30 
  -1  -6  16   71.19   21.10 
  -2   6  16  241.58   22.10 
   2  -6  16  187.38   31.20 
  -2  -6  16  165.88   35.00 
   2   6  16  255.57   26.00 
  -3   6  16  279.47   24.70 
   3   6  16  252.27   28.50 
   4  -6  16  135.19   26.50 
  -4  -6  16   95.59   25.10 
   4   6  16  112.09   17.80 
   0  -7  16  108.39   30.80 
   0   7  16  118.69   16.50 
  -1   7  16  101.89   14.30 
   1  -7  16   71.59   22.10 
   1   7  16  142.19   17.40 
  -1  -7  16   82.39   24.10 
   2  -7  16   27.60   11.50 
   2   7  16   19.90    8.80 
  -2  -7  16   20.40   14.10 
  -3   7  16   21.00    6.80 
   3  -7  16   38.30   15.90 
   3   7  16   31.40   10.90 
  -3  -7  16   33.60   13.90 
  -1   0  17   48.30   11.40 
   1   0  17   51.59   11.80 
   2   0  17    9.40    6.80 
  -2   0  17    6.20    6.40 
  -3   0  17  730.83   65.99 
   3   0  17  800.52   65.69 
  -4   0  17   33.20   10.70 
   4   0  17   28.70    9.40 
  -5   0  17  172.88   24.20 
   5   0  17  204.88   24.20 
   6   0  17   57.59   14.50 
   0  -1  17    3.10    5.00 
   0   1  17   -2.80    3.60 
   1  -1  17  116.69   18.20 
  -1   1  17  136.09   17.50 
   1   1  17  131.59   16.80 
  -1  -1  17  127.49   18.80 
   2  -1  17  302.97   33.10 
  -2   1  17  327.37   32.20 
  -2  -1  17  278.97   33.60 
   2   1  17  359.16   32.30 
  -3   1  17   17.60    8.00 
   3  -1  17   37.10   10.50 
  -3  -1  17   28.10    9.10 
   3   1  17   28.80    8.60 
  -4   1  17  111.69   16.30 
   4  -1  17   61.79   15.50 
  -4  -1  17   90.09   19.00 
  -5   1  17  130.79   18.70 
   5  -1  17  160.38   21.10 
   5   1  17  154.78   20.30 
  -5  -1  17  127.99   22.10 
   6  -1  17  133.19   20.60 
  -6  -1  17  106.89   20.60 
   6   1  17  149.19   19.90 
   0   2  17  877.81   70.29 
   0  -2  17  855.11   75.69 
  -1   2  17   69.09   11.10 
   1  -2  17   76.19   16.50 
  -1  -2  17   47.30   13.20 
   1   2  17   64.49   12.00 
  -2   2  17  668.93   57.79 
   2  -2  17  641.54   61.59 
   2   2  17  735.63   58.49 
  -2  -2  17  721.23   71.09 
  -3   2  17  106.09   14.60 
   3  -2  17   91.29   15.60 
   3   2  17   83.69   14.10 
  -4   2  17  265.77   26.20 
   4  -2  17  245.58   28.70 
  -4  -2  17  187.48   28.00 
   4   2  17  230.08   25.50 
  -5   2  17    8.50    6.20 
   5  -2  17    7.40    7.50 
  -5  -2  17   -1.10    9.40 
   5   2  17    1.40    4.90 
   6  -2  17  471.05   47.50 
   6   2  17  535.35   46.40 
  -6  -2  17  409.66   46.90 
   0  -3  17    0.90    5.60 
   0   3  17   -2.20    3.80 
   1  -3  17  247.68   32.10 
  -1   3  17  238.88   25.70 
  -1  -3  17  272.57   33.20 
   1   3  17  316.17   27.80 
   2  -3  17  301.57   37.30 
  -2   3  17  345.47   32.30 
   2   3  17  410.26   34.20 
  -2  -3  17  329.57   39.20 
  -3   3  17   29.50    8.20 
   3  -3  17   22.10   11.00 
   3   3  17   24.30    8.40 
  -3  -3  17   22.60    8.40 
  -4   3  17  239.68   23.70 
   4  -3  17  229.78   28.80 
   4   3  17  195.78   23.60 
  -4  -3  17  174.78   35.20 
   5  -3  17  126.99   23.70 
   5   3  17  122.29   20.20 
  -5  -3  17   93.79   21.90 
   0   4  17  217.78   27.50 
   0  -4  17  166.48   27.40 
  -1   4  17  341.27   31.50 
   1  -4  17  332.47   39.70 
   1   4  17  380.16   33.30 
  -1  -4  17  325.47   40.50 
  -2   4  17  121.19   14.40 
   2  -4  17   92.89   21.20 
   2   4  17  118.99   15.50 
  -2  -4  17   88.49   21.40 
   3  -4  17  848.12   80.69 
  -3   4  17  942.41   71.39 
  -3  -4  17  805.92   81.29 
   3   4  17  941.31   73.99 
  -4   4  17   42.10    9.70 
   4   4  17   55.79   12.00 
  -4  -4  17   33.10   13.50 
   5  -4  17   45.80   13.80 
   5   4  17   47.60   12.90 
  -5  -4  17   36.70   15.90 
   0  -5  17   21.50   12.00 
   0   5  17   24.50    7.80 
  -1   5  17  281.77   25.30 
   1  -5  17  242.98   33.20 
  -1  -5  17  199.08   32.60 
   1   5  17  263.37   26.20 
  -2   5  17  151.18   17.70 
   2  -5  17  120.79   25.70 
   2   5  17  206.28   21.60 
  -2  -5  17  172.78   27.80 
   3  -5  17   45.90   24.90 
  -3   5  17   54.99    9.80 
  -3  -5  17   27.80   14.90 
   3   5  17   51.19   12.40 
   4  -5  17  176.08   29.20 
  -4  -5  17  144.89   29.50 
   4   5  17  186.28   23.60 
   0   6  17 1148.09   86.29 
   0  -6  17  990.10   98.79 
  -1   6  17   34.40    8.80 
   1   6  17   33.00    9.50 
  -1  -6  17   43.40   16.50 
  -2   6  17   97.59   13.40 
   2  -6  17   88.09   22.40 
  -2  -6  17   87.89   25.20 
   2   6  17  142.69   17.70 
   3  -6  17   28.00   14.10 
  -3   6  17   58.59   10.00 
   3   6  17   49.99   12.20 
  -3  -6  17   24.40   15.30 
   0   0  18 1085.39   89.09 
   1   0  18   99.49   16.20 
  -1   0  18  105.49   16.30 
   2   0  18  134.89   19.10 
  -2   0  18  131.39   19.30 
   3   0  18    3.20    6.20 
  -3   0  18   -7.30    5.60 
   4   0  18  144.39   19.00 
  -4   0  18  100.29   19.50 
  -5   0  18   -6.40    8.60 
   5   0  18   15.60    8.40 
   0   1  18   51.69   11.50 
   0  -1  18   64.79   14.80 
  -1   1  18  253.57   29.90 
   1  -1  18  277.47   30.90 
   1   1  18  287.97   29.20 
  -1  -1  18  300.47   32.30 
  -2   1  18  222.38   26.10 
   2  -1  18  239.48   28.90 
  -2  -1  18  277.47   35.30 
   2   1  18  247.18   26.80 
   3  -1  18  115.89   21.80 
  -3   1  18  143.09   19.60 
  -3  -1  18  140.29   20.70 
   3   1  18  118.59   17.10 
  -4   1  18   59.69   13.70 
   4  -1  18   70.79   15.00 
   4   1  18   66.09   14.20 
  -4  -1  18   66.79   14.70 
  -5   1  18  112.59   19.90 
   5  -1  18  140.39   20.80 
   5   1  18  123.59   18.70 
  -5  -1  18  138.19   21.40 
   0   2  18   12.30    6.30 
   0  -2  18   -1.30    5.70 
  -1   2  18  439.86   39.20 
   1  -2  18  397.26   43.30 
   1   2  18  442.66   39.40 
  -1  -2  18  396.26   43.80 
   2  -2  18  141.09   20.60 
  -2   2  18  137.59   18.00 
  -2  -2  18  133.09   22.00 
   2   2  18  142.09   18.50 
  -3   2  18  468.65   42.30 
   3  -2  18  435.96   45.20 
  -3  -2  18  390.56   45.90 
   3   2  18  488.55   42.70 
  -4   2  18   55.89   12.90 
   4   2  18   65.79   13.70 
  -4  -2  18   54.49   17.10 
   5  -2  18  130.49   21.30 
   5   2  18  182.68   22.20 
  -5  -2  18  147.99   24.30 
   0  -3  18    4.90    5.80 
   0   3  18   -3.40    3.90 
   1  -3  18  204.08   28.00 
  -1   3  18  191.38   21.40 
   1   3  18  205.58   22.30 
  -1  -3  18  187.18   26.70 
   2  -3  18  311.77   37.80 
  -2   3  18  346.07   32.70 
   2   3  18  346.27   33.20 
  -2  -3  18  340.97   39.80 
   3  -3  18   14.60    8.10 
  -3   3  18   16.60    7.20 
   3   3  18   -0.40    6.20 
  -3  -3  18   24.70    9.60 
   4  -3  18   39.00   13.40 
  -4   3  18   43.60   10.40 
  -4  -3  18   45.70   13.70 
   4   3  18   41.90   11.30 
   0   4  18  433.16   37.00 
   0  -4  18  347.17   44.10 
  -1   4  18  205.48   21.00 
   1  -4  18  151.98   26.50 
   1   4  18  179.78   21.00 
  -1  -4  18  167.68   27.00 
   2  -4  18  198.88   29.60 
  -2   4  18  222.78   23.20 
  -2  -4  18  196.58   30.70 
   2   4  18  232.98   24.50 
  -3   4  18   44.60   10.00 
   3  -4  18   33.40   14.00 
   3   4  18   51.89   12.20 
  -3  -4  18   27.50   16.30 
   4  -4  18   10.90    9.70 
  -4  -4  18   -6.60    9.40 
   4   4  18   14.80    7.10 
   0   5  18   -1.50    4.60 
   0  -5  18   -9.70    7.90 
  -1   5  18   93.29   16.10 
   1   5  18   97.09   14.80 
  -1  -5  18   99.99   24.10 
  -2   5  18  109.69   15.50 
   2  -5  18  104.69   23.70 
  -2  -5  18  156.58   25.90 
   2   5  18  143.69   18.50 
   0   0  19    3.70    5.70 
   1   0  19  185.18   23.30 
  -1   0  19  155.48   22.10 
   2   0  19  800.72   69.69 
  -2   0  19  801.52   70.59 
   3   0  19   50.09   12.50 
  -3   0  19   33.50   11.00 
  -4   0  19  293.47   34.70 
   4   0  19  336.87   34.90 
   0   1  19  130.69   18.20 
   0  -1  19  128.19   20.00 
   1  -1  19  109.49   18.80 
  -1   1  19  128.49   18.10 
   1   1  19  111.19   17.10 
  -1  -1  19  130.79   20.40 
  -2   1  19   91.29   26.30 
   2  -1  19  112.29   17.70 
  -2  -1  19   68.99   16.80 
   2   1  19   94.19   15.80 
   3  -1  19  171.98   24.80 
  -3   1  19  169.28   23.00 
   3   1  19  200.88   23.90 
  -3  -1  19  188.28   25.90 
  -4   1  19   20.40   10.70 
   4  -1  19   31.40   11.40 
   4   1  19   28.70    9.70 
  -4  -1  19    6.60   10.00 
   0   2  19  200.58   22.70 
   0  -2  19  174.58   26.20 
  -1   2  19  588.14   48.10 
   1  -2  19  486.35   50.99 
   1   2  19  519.25   47.10 
  -1  -2  19  467.95   51.39 
  -2   2  19   78.69   15.50 
   2  -2  19  101.79   19.50 
  -2  -2  19   86.59   18.40 
   2   2  19   82.99   16.10 
  -3   2  19    8.60    7.10 
   3  -2  19    8.80    8.80 
   3   2  19    0.70    6.40 
  -3  -2  19   -4.70    8.20 
   0  -3  19   86.79   19.50 
   0   3  19   78.89   13.30 
  -1   3  19  194.48   23.70 
   1  -3  19  205.78   29.70 
   1   3  19  228.08   24.60 
  -1  -3  19  223.48   30.00 
  -2   3  19   96.39   15.80 
  -2  -3  19  111.39   23.40 
   2   3  19  109.09   16.40 
   3  -3  19  236.88   31.90 
  -3   3  19  244.78   26.60 
  -3  -3  19  219.38   31.60 
   3   3  19  236.78   27.50 
   0   4  19   -2.40    5.70 
   0  -4  19    5.60    9.90 
  -1   4  19   44.10   10.50 
   1  -4  19   31.80   17.50 
   1   4  19   30.20    9.40 
  -1  -4  19   26.70   15.40 
   0   0  20   90.49   18.10 
  -1   0  20  340.97   36.80 
   1   0  20  324.77   36.00 
   0  -1  20   10.60    9.10 
   0   1  20   13.90    8.10 
   1  -1  20   88.99   19.80 
  -1   1  20  123.19   18.80 
  -1  -1  20  136.09   21.60 
   1   1  20  124.19   19.20 
   0   0   0    0.00    0.00 
  
_computing_structure_solution     'SHELXT 2014/5 (Sheldrick, 2014)' 
; 
_shelx_hkl_checksum   70302 
  
