# Supplementary material for: Enantioselective Rh(I)-Catalyzed C–H Arylation of Ferroceneformaldehydes
Source: ACS Cent Sci. 2023 Sep 28;9(11):2036–43. doi: 10.1021/acscentsci.3c00748 (PMC10683487; doi:10.1021/acscentsci.3c00748)
Supplement: Supplementary file 3 — oc3c00748_si_003.zip [file oc3c00748_si_003.zip]

Archive with 4,338 entries (3,751 files):
- NMR fid files/1d/
- NMR fid files/1d/1d-C/
- NMR fid files/1d/1d-C/1/
- NMR fid files/1d/1d-C/1/acqu
- NMR fid files/1d/1d-C/1/acqus
- NMR fid files/1d/1d-C/1/audita.txt
- NMR fid files/1d/1d-C/1/cpdprg2
- NMR fid files/1d/1d-C/1/fid
- NMR fid files/1d/1d-C/1/format.temp
- NMR fid files/1d/1d-C/1/fq1list
- NMR fid files/1d/1d-C/1/pdata/
- NMR fid files/1d/1d-C/1/pdata/1/
- NMR fid files/1d/1d-C/1/pdata/1/1i
- NMR fid files/1d/1d-C/1/pdata/1/1r
- NMR fid files/1d/1d-C/1/pdata/1/auditp.txt
- NMR fid files/1d/1d-C/1/pdata/1/intrng
- NMR fid files/1d/1d-C/1/pdata/1/outd
- NMR fid files/1d/1d-C/1/pdata/1/parm.txt
- NMR fid files/1d/1d-C/1/pdata/1/peaklist.xml
- NMR fid files/1d/1d-C/1/pdata/1/peakrng
- NMR fid files/1d/1d-C/1/pdata/1/peaks
- NMR fid files/1d/1d-C/1/pdata/1/proc
- NMR fid files/1d/1d-C/1/pdata/1/procs
- NMR fid files/1d/1d-C/1/pdata/1/thumb.png
- NMR fid files/1d/1d-C/1/pdata/1/title
- NMR fid files/1d/1d-C/1/precom.output
- NMR fid files/1d/1d-C/1/prosol_History
- NMR fid files/1d/1d-C/1/pulseprogram
- NMR fid files/1d/1d-C/1/scon2
- NMR fid files/1d/1d-C/1/shimvalues
- NMR fid files/1d/1d-C/1/specpar
- NMR fid files/1d/1d-C/1/stanprogram6000
- NMR fid files/1d/1d-C/1/uxnmr.info
- NMR fid files/1d/1d-C/1/uxnmr.par
- NMR fid files/1d/1d-C/1/vtc_pid_settings
- NMR fid files/1d/1d-H/
- NMR fid files/1d/1d-H/1/
- NMR fid files/1d/1d-H/1/acqu
- NMR fid files/1d/1d-H/1/acqus
- NMR fid files/1d/1d-H/1/audita.txt
- NMR fid files/1d/1d-H/1/fid
- NMR fid files/1d/1d-H/1/format.temp
- NMR fid files/1d/1d-H/1/fq1list
- NMR fid files/1d/1d-H/1/pdata/
- NMR fid files/1d/1d-H/1/pdata/1/
- NMR fid files/1d/1d-H/1/pdata/1/1i
- NMR fid files/1d/1d-H/1/pdata/1/1r
- NMR fid files/1d/1d-H/1/pdata/1/auditp.txt
- NMR fid files/1d/1d-H/1/pdata/1/intrng
- NMR fid files/1d/1d-H/1/pdata/1/outd
- NMR fid files/1d/1d-H/1/pdata/1/parm.txt
- NMR fid files/1d/1d-H/1/pdata/1/peaklist.xml
- NMR fid files/1d/1d-H/1/pdata/1/peakrng
- NMR fid files/1d/1d-H/1/pdata/1/peaks
- NMR fid files/1d/1d-H/1/pdata/1/proc
- NMR fid files/1d/1d-H/1/pdata/1/procs
- NMR fid files/1d/1d-H/1/pdata/1/title
- NMR fid files/1d/1d-H/1/precom.output
- NMR fid files/1d/1d-H/1/prosol_History
- NMR fid files/1d/1d-H/1/pulseprogram
- NMR fid files/1d/1d-H/1/scon2
- NMR fid files/1d/1d-H/1/shimvalues
- NMR fid files/1d/1d-H/1/specpar
- NMR fid files/1d/1d-H/1/stanprogram6000
- NMR fid files/1d/1d-H/1/uxnmr.info
- NMR fid files/1d/1d-H/1/uxnmr.par
- NMR fid files/1d/1d-H/1/vtc_pid_settings
- NMR fid files/1f/
- NMR fid files/1f/1f-C/
- NMR fid files/1f/1f-C/1/
- NMR fid files/1f/1f-C/1/acqu
- NMR fid files/1f/1f-C/1/acqus
- NMR fid files/1f/1f-C/1/audita.txt
- NMR fid files/1f/1f-C/1/cpdprg2
- NMR fid files/1f/1f-C/1/fid
- NMR fid files/1f/1f-C/1/format.temp
- NMR fid files/1f/1f-C/1/fq1list
- NMR fid files/1f/1f-C/1/pdata/
- NMR fid files/1f/1f-C/1/pdata/1/
- NMR fid files/1f/1f-C/1/pdata/1/1i
- NMR fid files/1f/1f-C/1/pdata/1/1r
- NMR fid files/1f/1f-C/1/pdata/1/auditp.txt
- NMR fid files/1f/1f-C/1/pdata/1/intrng
- NMR fid files/1f/1f-C/1/pdata/1/outd
- NMR fid files/1f/1f-C/1/pdata/1/parm.txt
- NMR fid files/1f/1f-C/1/pdata/1/peaklist.xml
- NMR fid files/1f/1f-C/1/pdata/1/peakrng
- NMR fid files/1f/1f-C/1/pdata/1/peaks
- NMR fid files/1f/1f-C/1/pdata/1/proc
- NMR fid files/1f/1f-C/1/pdata/1/procs
- NMR fid files/1f/1f-C/1/pdata/1/thumb.png
- NMR fid files/1f/1f-C/1/pdata/1/title
- NMR fid files/1f/1f-C/1/precom.output
- NMR fid files/1f/1f-C/1/prosol_History
- NMR fid files/1f/1f-C/1/pulseprogram
- NMR fid files/1f/1f-C/1/scon2
- NMR fid files/1f/1f-C/1/shimvalues
- NMR fid files/1f/1f-C/1/specpar
- NMR fid files/1f/1f-C/1/stanprogram4844
- NMR fid files/1f/1f-C/1/uxnmr.info
- NMR fid files/1f/1f-C/1/uxnmr.par
- NMR fid files/1f/1f-C/1/vtc_pid_settings
- NMR fid files/1f/1f-H/
- NMR fid files/1f/1f-H/1/
- NMR fid files/1f/1f-H/1/acqu
- NMR fid files/1f/1f-H/1/acqus
- NMR fid files/1f/1f-H/1/audita.txt
- NMR fid files/1f/1f-H/1/fid
- NMR fid files/1f/1f-H/1/format.temp
- NMR fid files/1f/1f-H/1/fq1list
- NMR fid files/1f/1f-H/1/pdata/
- NMR fid files/1f/1f-H/1/pdata/1/
- NMR fid files/1f/1f-H/1/pdata/1/1i
- NMR fid files/1f/1f-H/1/pdata/1/1r
- NMR fid files/1f/1f-H/1/pdata/1/auditp.txt
- NMR fid files/1f/1f-H/1/pdata/1/intrng
- NMR fid files/1f/1f-H/1/pdata/1/outd
- NMR fid files/1f/1f-H/1/pdata/1/parm.txt
- NMR fid files/1f/1f-H/1/pdata/1/peaklist.xml
- NMR fid files/1f/1f-H/1/pdata/1/peakrng
- NMR fid files/1f/1f-H/1/pdata/1/peaks
- NMR fid files/1f/1f-H/1/pdata/1/proc
- NMR fid files/1f/1f-H/1/pdata/1/procs
- NMR fid files/1f/1f-H/1/pdata/1/title
- NMR fid files/1f/1f-H/1/precom.output
- NMR fid files/1f/1f-H/1/prosol_History
- NMR fid files/1f/1f-H/1/pulseprogram
- NMR fid files/1f/1f-H/1/scon2
- NMR fid files/1f/1f-H/1/shimvalues
- NMR fid files/1f/1f-H/1/specpar
- NMR fid files/1f/1f-H/1/stanprogram4844
- NMR fid files/1f/1f-H/1/uxnmr.info
- NMR fid files/1f/1f-H/1/uxnmr.par
- NMR fid files/1f/1f-H/1/vtc_pid_settings
- NMR fid files/1g/
- NMR fid files/1g/1g-C/
- NMR fid files/1g/1g-C/1/
- NMR fid files/1g/1g-C/1/acqu
- NMR fid files/1g/1g-C/1/acqus
- NMR fid files/1g/1g-C/1/audita.txt
- NMR fid files/1g/1g-C/1/cpdprg2
- NMR fid files/1g/1g-C/1/fid
- NMR fid files/1g/1g-C/1/format.temp
- NMR fid files/1g/1g-C/1/fq1list
- NMR fid files/1g/1g-C/1/pdata/
- NMR fid files/1g/1g-C/1/pdata/1/
- NMR fid files/1g/1g-C/1/pdata/1/1i
- NMR fid files/1g/1g-C/1/pdata/1/1r
- NMR fid files/1g/1g-C/1/pdata/1/auditp.txt
- NMR fid files/1g/1g-C/1/pdata/1/intrng
- NMR fid files/1g/1g-C/1/pdata/1/outd
- NMR fid files/1g/1g-C/1/pdata/1/parm.txt
- NMR fid files/1g/1g-C/1/pdata/1/peaklist.xml
- NMR fid files/1g/1g-C/1/pdata/1/peakrng
- NMR fid files/1g/1g-C/1/pdata/1/peaks
- NMR fid files/1g/1g-C/1/pdata/1/proc
- NMR fid files/1g/1g-C/1/pdata/1/procs
- NMR fid files/1g/1g-C/1/pdata/1/thumb.png
- NMR fid files/1g/1g-C/1/pdata/1/title
- NMR fid files/1g/1g-C/1/precom.output
- NMR fid files/1g/1g-C/1/prosol_History
- NMR fid files/1g/1g-C/1/pulseprogram
- NMR fid files/1g/1g-C/1/scon2
- NMR fid files/1g/1g-C/1/shimvalues
- NMR fid files/1g/1g-C/1/specpar
- NMR fid files/1g/1g-C/1/stanprogram6000
- NMR fid files/1g/1g-C/1/uxnmr.info
- NMR fid files/1g/1g-C/1/uxnmr.par
- NMR fid files/1g/1g-C/1/vtc_pid_settings
- NMR fid files/1g/1g-H/
- NMR fid files/1g/1g-H/1/
- NMR fid files/1g/1g-H/1/acqu
- NMR fid files/1g/1g-H/1/acqus
- NMR fid files/1g/1g-H/1/audita.txt
- NMR fid files/1g/1g-H/1/fid
- NMR fid files/1g/1g-H/1/format.temp
- NMR fid files/1g/1g-H/1/fq1list
- NMR fid files/1g/1g-H/1/pdata/
- NMR fid files/1g/1g-H/1/pdata/1/
- NMR fid files/1g/1g-H/1/pdata/1/1i
- NMR fid files/1g/1g-H/1/pdata/1/1r
- NMR fid files/1g/1g-H/1/pdata/1/auditp.txt
- NMR fid files/1g/1g-H/1/pdata/1/intrng
- NMR fid files/1g/1g-H/1/pdata/1/outd
- NMR fid files/1g/1g-H/1/pdata/1/parm.txt
- NMR fid files/1g/1g-H/1/pdata/1/peaklist.xml
- NMR fid files/1g/1g-H/1/pdata/1/peakrng
- NMR fid files/1g/1g-H/1/pdata/1/peaks
- NMR fid files/1g/1g-H/1/pdata/1/proc
- NMR fid files/1g/1g-H/1/pdata/1/procs
- NMR fid files/1g/1g-H/1/pdata/1/title
- NMR fid files/1g/1g-H/1/precom.output
- NMR fid files/1g/1g-H/1/prosol_History
- NMR fid files/1g/1g-H/1/pulseprogram
- NMR fid files/1g/1g-H/1/scon2
- NMR fid files/1g/1g-H/1/shimvalues
- NMR fid files/1g/1g-H/1/specpar
- NMR fid files/1g/1g-H/1/stanprogram6000
- NMR fid files/1g/1g-H/1/uxnmr.info
- NMR fid files/1g/1g-H/1/uxnmr.par
- NMR fid files/1g/1g-H/1/vtc_pid_settings
- NMR fid files/1h/
- NMR fid files/1h/1h-C/
- NMR fid files/1h/1h-C/1/
- NMR fid files/1h/1h-C/1/acqu
- NMR fid files/1h/1h-C/1/acqus
- NMR fid files/1h/1h-C/1/audita.txt
- NMR fid files/1h/1h-C/1/cpdprg2
- NMR fid files/1h/1h-C/1/fid
- NMR fid files/1h/1h-C/1/format.temp
- NMR fid files/1h/1h-C/1/fq1list
- NMR fid files/1h/1h-C/1/pdata/
- NMR fid files/1h/1h-C/1/pdata/1/
- NMR fid files/1h/1h-C/1/pdata/1/1i
- NMR fid files/1h/1h-C/1/pdata/1/1r
- NMR fid files/1h/1h-C/1/pdata/1/auditp.txt
- NMR fid files/1h/1h-C/1/pdata/1/intrng
- NMR fid files/1h/1h-C/1/pdata/1/outd
- NMR fid files/1h/1h-C/1/pdata/1/parm.txt
- NMR fid files/1h/1h-C/1/pdata/1/peaklist.xml
- NMR fid files/1h/1h-C/1/pdata/1/peakrng
- NMR fid files/1h/1h-C/1/pdata/1/peaks
- NMR fid files/1h/1h-C/1/pdata/1/proc
- NMR fid files/1h/1h-C/1/pdata/1/procs
- NMR fid files/1h/1h-C/1/pdata/1/title
- NMR fid files/1h/1h-C/1/precom.output
- NMR fid files/1h/1h-C/1/prosol_History
- NMR fid files/1h/1h-C/1/pulseprogram
- NMR fid files/1h/1h-C/1/scon2
- NMR fid files/1h/1h-C/1/shimvalues
- NMR fid files/1h/1h-C/1/specpar
- NMR fid files/1h/1h-C/1/stanprogram6000
- NMR fid files/1h/1h-C/1/uxnmr.info
- NMR fid files/1h/1h-C/1/uxnmr.par
- NMR fid files/1h/1h-C/1/vtc_pid_settings
- NMR fid files/1h/1h-H/
- NMR fid files/1h/1h-H/1/
- NMR fid files/1h/1h-H/1/acqu
- NMR fid files/1h/1h-H/1/acqus
- NMR fid files/1h/1h-H/1/audita.txt
- NMR fid files/1h/1h-H/1/fid
- NMR fid files/1h/1h-H/1/format.temp
- NMR fid files/1h/1h-H/1/fq1list
- NMR fid files/1h/1h-H/1/pdata/
- NMR fid files/1h/1h-H/1/pdata/1/
- NMR fid files/1h/1h-H/1/pdata/1/1i
- NMR fid files/1h/1h-H/1/pdata/1/1r
- NMR fid files/1h/1h-H/1/pdata/1/auditp.txt
- NMR fid files/1h/1h-H/1/pdata/1/intrng
- NMR fid files/1h/1h-H/1/pdata/1/outd
- NMR fid files/1h/1h-H/1/pdata/1/parm.txt
- NMR fid files/1h/1h-H/1/pdata/1/peaklist.xml
- NMR fid files/1h/1h-H/1/pdata/1/peakrng
- NMR fid files/1h/1h-H/1/pdata/1/peaks
- NMR fid files/1h/1h-H/1/pdata/1/proc
- NMR fid files/1h/1h-H/1/pdata/1/procs
- NMR fid files/1h/1h-H/1/pdata/1/title
- NMR fid files/1h/1h-H/1/precom.output
- NMR fid files/1h/1h-H/1/prosol_History
- NMR fid files/1h/1h-H/1/pulseprogram
- NMR fid files/1h/1h-H/1/scon2
- NMR fid files/1h/1h-H/1/shimvalues
- NMR fid files/1h/1h-H/1/specpar
- NMR fid files/1h/1h-H/1/stanprogram6000
- NMR fid files/1h/1h-H/1/uxnmr.info
- NMR fid files/1h/1h-H/1/uxnmr.par
- NMR fid files/1h/1h-H/1/vtc_pid_settings
- NMR fid files/1i/
- NMR fid files/1i/1i-C/
- NMR fid files/1i/1i-C/1/
- NMR fid files/1i/1i-C/1/acqu
- NMR fid files/1i/1i-C/1/acqus
- NMR fid files/1i/1i-C/1/audita.txt
- NMR fid files/1i/1i-C/1/cpdprg2
- NMR fid files/1i/1i-C/1/fid
- NMR fid files/1i/1i-C/1/format.temp
- NMR fid files/1i/1i-C/1/fq1list
- NMR fid files/1i/1i-C/1/pdata/
- NMR fid files/1i/1i-C/1/pdata/1/
- NMR fid files/1i/1i-C/1/pdata/1/1i
- NMR fid files/1i/1i-C/1/pdata/1/1r
- NMR fid files/1i/1i-C/1/pdata/1/auditp.txt
- NMR fid files/1i/1i-C/1/pdata/1/intrng
- NMR fid files/1i/1i-C/1/pdata/1/outd
- NMR fid files/1i/1i-C/1/pdata/1/parm.txt
- NMR fid files/1i/1i-C/1/pdata/1/peaklist.xml
- NMR fid files/1i/1i-C/1/pdata/1/peakrng
- NMR fid files/1i/1i-C/1/pdata/1/peaks
- NMR fid files/1i/1i-C/1/pdata/1/proc
- NMR fid files/1i/1i-C/1/pdata/1/procs
- NMR fid files/1i/1i-C/1/pdata/1/thumb.png
- NMR fid files/1i/1i-C/1/pdata/1/title
- NMR fid files/1i/1i-C/1/precom.output
- NMR fid files/1i/1i-C/1/prosol_History
- NMR fid files/1i/1i-C/1/pulseprogram
- NMR fid files/1i/1i-C/1/scon2
- NMR fid files/1i/1i-C/1/shimvalues
- NMR fid files/1i/1i-C/1/specpar
- NMR fid files/1i/1i-C/1/stanprogram5452
- NMR fid files/1i/1i-C/1/uxnmr.info
[truncated: 4,038 more entries]
