# Supplementary material for: Enantioselective Rh(I)-Catalyzed C–H Arylation of Ferroceneformaldehydes
Source: ACS Cent Sci. 2023 Sep 28;9(11):2036–43. doi: 10.1021/acscentsci.3c00748 (PMC10683487; doi:10.1021/acscentsci.3c00748)
Supplement: Supplementary file 3 — oc3c00748_si_003.zip [file oc3c00748_si_003.zip › NMR fid files/1d/1d-C/1/pdata/1/auditp.txt]

##TITLE= Audit trail, TopSpin 3.5 pl 6
##JCAMPDX= 5.01
##ORIGIN= Bruker BioSpin GmbH
##OWNER= nmr
$$ D:/data/omc/nmr/LCX-24-Fc-CHD-C/1/pdata/1/auditp.txt
##AUDIT TRAIL=  $$ (NUMBER, WHEN, WHO, WHERE, PROCESS, VERSION, WHAT)
(   1,<2022-11-12 15:03:54.722 +0800>,<nmr>,<NMRPC_10251676>,<go4>,<TopSpin 3.5.6>,
      <created by zg
	started at 2022-11-12 14:23:23.442 +0800,
	POWCHK enabled, PULCHK disabled,
       configuration hash MD5:
       B3 C5 18 0C 89 FB 16 A6 6C B4 AB E3 B5 2E 6E 29
       data hash MD5: 92852
       77 C4 12 5E F3 52 C3 CD 2E 4C B2 1A 3A 35 C3 A0>)
(   2,<2022-11-12 15:03:54.753 +0800>,<nmr>,<NMRPC_10251676>,<audit>,<TopSpin 3.5.6>,
      <user comment:
       ICON-NMR User ID: omc
       data hash MD5: 92852
       77 C4 12 5E F3 52 C3 CD 2E 4C B2 1A 3A 35 C3 A0>)
(   3,<2022-11-12 15:03:55.175 +0800>,<nmr>,<NMRPC_10251676>,<proc1d>,<TopSpin 3.5.6>,
      <Start of raw data processing
       ef LB = 1 FT_mod = 6 PKNL = 1 SI = 32K 
       data hash MD5: 32K
       6D BA 54 B0 3F 9C 99 A9 AD 8A 3B 28 3D B4 87 C2>)
(   4,<2022-11-12 15:03:55.253 +0800>,<nmr>,<NMRPC_10251676>,<proc1d>,<TopSpin 3.5.6>,
      <apk 
       data hash MD5: 32K
       97 F5 45 01 A1 56 4E 2D C7 1C EC EA 1A AB 43 79>)
(   5,<2022-11-12 15:03:55.299 +0800>,<nmr>,<NMRPC_10251676>,<proc1d>,<TopSpin 3.5.6>,
      <abs ABSG = 5 
       data hash MD5: 32K
       13 70 4A AE C3 71 5E 5A 5E 3A C2 C4 ED 7C 39 7D>)
##END=

$$ hash MD5
$$ 17 0F D3 17 9A 0B C8 B5 73 D6 BC 84 F1 4D A2 84
