# Supplementary material for: Enantioselective Rh(I)-Catalyzed C–H Arylation of Ferroceneformaldehydes
Source: ACS Cent Sci. 2023 Sep 28;9(11):2036–43. doi: 10.1021/acscentsci.3c00748 (PMC10683487; doi:10.1021/acscentsci.3c00748)
Supplement: Supplementary file 3 — oc3c00748_si_003.zip [file oc3c00748_si_003.zip › NMR fid files/1d/1d-C/1/pdata/1/peaklist.xml]

<?xml version="1.0" encoding="UTF-8"?>
<PeakList>
  <PeakList1D>
    <PeakList1DHeader creator="nmr" date="2022-11-12T15:03:55.331+08:00" expNo="1" name="LCX-24-Fc-CHD-C" owner="" procNo="1" source="D:/data/omc/nmr">
      <PeakPickDetails>F1=302.497192ppm, F2=-52.497150ppm, MI=0.00cm, MAXI=10000.00cm, PC=1.400
      </PeakPickDetails>
    </PeakList1DHeader>
    <Peak1D F1="193.463562" intensity="1.565045e-001" type="0"/>
    <Peak1D F1="193.201981" intensity="1.284767e-001" type="0"/>
    <Peak1D F1="192.934769" intensity="1.077354e-001" type="0"/>
    <Peak1D F1="79.318550" intensity="1.327165e-001" type="0"/>
    <Peak1D F1="79.277603" intensity="1.715926e-001" type="0"/>
    <Peak1D F1="77.370155" intensity="4.427315e+000" type="0"/>
    <Peak1D F1="77.253380" intensity="1.910147e-001" type="0"/>
    <Peak1D F1="77.053337" intensity="4.271855e+000" type="0"/>
    <Peak1D F1="76.733871" intensity="4.238751e+000" type="0"/>
    <Peak1D F1="73.202621" intensity="4.060687e+000" type="0"/>
    <Peak1D F1="71.921806" intensity="1.399394e-001" type="0"/>
    <Peak1D F1="70.003525" intensity="2.933068e-001" type="0"/>
    <Peak1D F1="69.656570" intensity="1.500000e+001" type="0"/>
    <Peak1D F1="69.175407" intensity="9.872612e-002" type="0"/>
    <Peak1D F1="30.146635" intensity="6.155324e-002" type="0"/>
    <Peak1D F1="0.017236" intensity="9.158668e-002" type="0"/>
  </PeakList1D>
</PeakList>
