# Supplementary material for: Enantioselective Rh(I)-Catalyzed C–H Arylation of Ferroceneformaldehydes
Source: ACS Cent Sci. 2023 Sep 28;9(11):2036–43. doi: 10.1021/acscentsci.3c00748 (PMC10683487; doi:10.1021/acscentsci.3c00748)
Supplement: Supplementary file 3 — oc3c00748_si_003.zip [file oc3c00748_si_003.zip › NMR fid files/1d/1d-C/1/shimvalues]

# Sat Nov 12 14:24:02 2022
#$$PROBEIDENTIFIER=Z116098_0643
#$$PROBENAME=PA BBO 400S1 BBF-H-D-05 Z SP
#$$SHIMID=292722
#
# Active Shim Gradients
#
Z           		-2559           
Z2          		944             
Z3          		-161            
Z4          		-4624           
Z5          		868             
Z6          		1803            
Z7          		-968            
Z8          		6669            
X           		592             
XZ          		465             
XZ2         		1070            
XZ3         		-472            
XZ4         		256             
XZ5         		-9357           
Y           		1488            
YZ          		-1875           
YZ2         		2137            
YZ3         		1576            
YZ4         		-1635           
YZ5         		6080            
XY          		2482            
XYZ         		-5219           
XYZ2        		72              
XYZ3        		331             
XYZ4        		-751            
XYZ5        		0               
(X2-Y2)     		-145            
(X2-Y2)Z    		806             
(X2-Y2)Z2   		-1795           
(X2-Y2)Z3   		-1034           
(X2-Y2)Z4   		930             
(X2-Y2)Z5   		8578            
X3          		7109            
X3Z         		-3789           
Y3          		-1740           
Y3Z         		896             
#
# Lock Parameter
#
FIELD		7541.339
LOCKPHASE		274.089 
LOCKPOWER		-30.000 
LOCKGAIN		128.501 
LOCKDC		-75.000 
LOCKSHIFT		7.240   
LOOPGAIN		-12.000 
LOOPTIME		0.400   
LOOPFILTER		100.000 
#
IEEE64_VERSION_CODE 1
#
# Shim currents 
#
SHIM_SETTING [1 ]  -1348.88346111  
SHIM_SETTING [2 ]  -3278.21075514  
SHIM_SETTING [3 ]  1008.47505920   
SHIM_SETTING [4 ]  8246.62295438   
SHIM_SETTING [5 ]  -3270.34483083  
SHIM_SETTING [6 ]  -4918.40344853  
SHIM_SETTING [7 ]  3450.22625333   
SHIM_SETTING [8 ]  4153.94500528   
SHIM_SETTING [9 ]  -328.55903370   
SHIM_SETTING [10]  -563.31329056   
SHIM_SETTING [11]  0.00000000      
SHIM_SETTING [12]  -2635.76900000  
SHIM_SETTING [13]  -844.24600000   
SHIM_SETTING [14]  5285.45100000   
SHIM_SETTING [15]  -1449.38800000  
SHIM_SETTING [16]  4969.90000000   
SHIM_SETTING [17]  -1750.54900000  
SHIM_SETTING [18]  1040.97300000   
SHIM_SETTING [19]  -9455.70700000  
SHIM_SETTING [20]  9759.62300000   
SHIM_SETTING [21]  1113.35500000   
SHIM_SETTING [22]  -4027.42900000  
SHIM_SETTING [23]  4332.57100000   
SHIM_SETTING [24]  -3854.45900000  
SHIM_SETTING [25]  8803.94200000   
SHIM_SETTING [26]  -6644.54100000  
SHIM_SETTING [27]  1610.14500000   
SHIM_SETTING [28]  4146.71700000   
SHIM_SETTING [29]  -423.86500000   
SHIM_SETTING [30]  1247.30000000   
SHIM_SETTING [31]  627.83900000    
SHIM_SETTING [32]  826.48100000    
SHIM_SETTING [33]  -3645.44300000  
SHIM_SETTING [34]  6304.24400000   
SHIM_SETTING [35]  -707.62100000   
SHIM_SETTING [36]  7068.91600000   
SHIM_SETTING [37]  -8064.72500000  
SHIM_SETTING [38]  5657.78700000   
SHIM_SETTING [39]  2858.56200000   
SHIM_SETTING [40]  0.00000000      
