# Supplementary material for: Enantioselective Rh(I)-Catalyzed C–H Arylation of Ferroceneformaldehydes
Source: ACS Cent Sci. 2023 Sep 28;9(11):2036–43. doi: 10.1021/acscentsci.3c00748 (PMC10683487; doi:10.1021/acscentsci.3c00748)
Supplement: Supplementary file 3 — oc3c00748_si_003.zip [file oc3c00748_si_003.zip › NMR fid files/1d/1d-C/1/vtc_pid_settings]

VTC_REG_PID_SET_CH1=\
<pid_settings type="probehead">
   <standard_pid proportional="1.031" integral="127.275" differential="21.212" />
   <temperature selftune="298.000" min="248.000" max="348.000" />
   <vta type="2" sensor="1" connected_sensors="1" />
   <gasflow selftune="400.000" min="350.000" max="450.000" />
   <bcu_chiller type="1" selftune="1" min="0" max="1000" />
   <pics checksum="" name=" PA BBO 400S1 BBF-H-D-05 Z SP" />
   <checksum value="1A4C7EF8" />
</pid_settings>
