# Supplementary material for: Enantioselective Rh(I)-Catalyzed C–H Arylation of Ferroceneformaldehydes
Source: ACS Cent Sci. 2023 Sep 28;9(11):2036–43. doi: 10.1021/acscentsci.3c00748 (PMC10683487; doi:10.1021/acscentsci.3c00748)
Supplement: Supplementary file 3 — oc3c00748_si_003.zip [file oc3c00748_si_003.zip › NMR fid files/1d/1d-H/1/audita.txt]

##TITLE= Audit trail, TopSpin 3.5 pl 6
##JCAMPDX= 5.01
##ORIGIN= Bruker BioSpin GmbH
##OWNER= nmr
$$ D:/data/omc/nmr/LCX-24-Fc-CHD-H/1/audita.txt
##AUDIT TRAIL=  $$ (NUMBER, WHEN, WHO, WHERE, PROCESS, VERSION, WHAT)
(   1,<2022-11-12 14:22:35.628 +0800>,<nmr>,<NMRPC_10251676>,<go4>,<TopSpin 3.5.6>,
      <created by zg
	started at 2022-11-12 14:21:28.985 +0800,
	POWCHK enabled, PULCHK disabled,
       configuration hash MD5:
       B3 C5 18 0C 89 FB 16 A6 6C B4 AB E3 B5 2E 6E 29
       data hash MD5: 45590
       6D 6F E2 26 C3 42 E3 FD B3 2E 1E D0 BA E6 42 FB>)
(   2,<2022-11-12 14:22:35.659 +0800>,<nmr>,<NMRPC_10251676>,<audit>,<TopSpin 3.5.6>,
      <user comment:
       ICON-NMR User ID: omc
       data hash MD5: 45590
       6D 6F E2 26 C3 42 E3 FD B3 2E 1E D0 BA E6 42 FB>)
##END=

$$ hash MD5
$$ BB 68 DF 06 EF 39 65 71 3B 67 04 0C 4F E9 0D D6
