# Supplementary material for: Enantioselective Rh(I)-Catalyzed C–H Arylation of Ferroceneformaldehydes
Source: ACS Cent Sci. 2023 Sep 28;9(11):2036–43. doi: 10.1021/acscentsci.3c00748 (PMC10683487; doi:10.1021/acscentsci.3c00748)
Supplement: Supplementary file 3 — oc3c00748_si_003.zip [file oc3c00748_si_003.zip › NMR fid files/1d/1d-H/1/pdata/1/peaklist.xml]

<?xml version="1.0" encoding="UTF-8"?>
<PeakList>
  <PeakList1D>
    <PeakList1DHeader creator="nmr" date="2022-11-12T14:22:36.268+08:00" expNo="1" name="LCX-24-Fc-CHD-H" owner="" procNo="1" source="D:/data/omc/nmr">
      <PeakPickDetails>F1=15.977630ppm, F2=-3.014582ppm, MI=0.00cm, MAXI=10000.00cm, PC=1.000
      </PeakPickDetails>
    </PeakList1DHeader>
    <Peak1D F1="13.673087" intensity="5.417216e-004" type="0"/>
    <Peak1D F1="12.952084" intensity="5.283970e-004" type="0"/>
    <Peak1D F1="10.149690" intensity="5.298996e-004" type="0"/>
    <Peak1D F1="9.956948" intensity="6.665014e-003" type="0"/>
    <Peak1D F1="9.570689" intensity="3.004421e-002" type="0"/>
    <Peak1D F1="9.560009" intensity="8.787917e-003" type="0"/>
    <Peak1D F1="9.550716" intensity="2.999597e-002" type="0"/>
    <Peak1D F1="9.421900" intensity="7.029415e-004" type="0"/>
    <Peak1D F1="7.614034" intensity="6.272140e-004" type="0"/>
    <Peak1D F1="7.593913" intensity="6.685454e-004" type="0"/>
    <Peak1D F1="7.547055" intensity="6.434661e-004" type="0"/>
    <Peak1D F1="7.524437" intensity="3.171368e-003" type="0"/>
    <Peak1D F1="7.458316" intensity="5.787832e-004" type="0"/>
    <Peak1D F1="7.389717" intensity="8.588626e-004" type="0"/>
    <Peak1D F1="7.351566" intensity="8.072067e-003" type="0"/>
    <Peak1D F1="7.345984" intensity="8.336704e-003" type="0"/>
    <Peak1D F1="7.313926" intensity="1.632161e-003" type="0"/>
    <Peak1D F1="7.265446" intensity="4.534822e-001" type="0"/>
    <Peak1D F1="7.212092" intensity="5.318520e-004" type="0"/>
    <Peak1D F1="7.144897" intensity="7.111263e-004" type="0"/>
    <Peak1D F1="7.110558" intensity="7.636876e-004" type="0"/>
    <Peak1D F1="7.092377" intensity="4.553833e-003" type="0"/>
    <Peak1D F1="7.086274" intensity="4.259050e-003" type="0"/>
    <Peak1D F1="7.071270" intensity="3.595644e-003" type="0"/>
    <Peak1D F1="7.064867" intensity="3.358977e-003" type="0"/>
    <Peak1D F1="7.001517" intensity="2.639021e-003" type="0"/>
    <Peak1D F1="6.987387" intensity="1.661372e-003" type="0"/>
    <Peak1D F1="6.974423" intensity="1.023687e-002" type="0"/>
    <Peak1D F1="6.349304" intensity="1.114727e-002" type="0"/>
    <Peak1D F1="6.329399" intensity="1.076533e-002" type="0"/>
    <Peak1D F1="5.828681" intensity="9.571177e-004" type="0"/>
    <Peak1D F1="5.515454" intensity="7.040449e-004" type="0"/>
    <Peak1D F1="5.496114" intensity="4.944222e-004" type="0"/>
    <Peak1D F1="5.423008" intensity="4.984519e-004" type="0"/>
    <Peak1D F1="5.405939" intensity="7.803968e-004" type="0"/>
    <Peak1D F1="5.378577" intensity="6.730716e-004" type="0"/>
    <Peak1D F1="5.346532" intensity="1.893977e-003" type="0"/>
    <Peak1D F1="5.333805" intensity="1.218620e-003" type="0"/>
    <Peak1D F1="5.296257" intensity="6.351548e-002" type="0"/>
    <Peak1D F1="5.252823" intensity="7.260074e-004" type="0"/>
    <Peak1D F1="5.218462" intensity="7.300639e-004" type="0"/>
    <Peak1D F1="5.154898" intensity="9.355874e-004" type="0"/>
    <Peak1D F1="5.131621" intensity="1.109013e-003" type="0"/>
    <Peak1D F1="5.074206" intensity="6.617100e-003" type="0"/>
    <Peak1D F1="5.043605" intensity="2.048826e-003" type="0"/>
    <Peak1D F1="5.020464" intensity="1.422682e-002" type="0"/>
    <Peak1D F1="5.016579" intensity="1.486140e-002" type="0"/>
    <Peak1D F1="4.994618" intensity="2.729033e-003" type="0"/>
    <Peak1D F1="4.965413" intensity="3.131770e-003" type="0"/>
    <Peak1D F1="4.941904" intensity="3.769712e-003" type="0"/>
    <Peak1D F1="4.801525" intensity="1.984572e+000" type="0"/>
    <Peak1D F1="4.797080" intensity="2.873919e+000" type="0"/>
    <Peak1D F1="4.792197" intensity="1.897676e+000" type="0"/>
    <Peak1D F1="4.771755" intensity="2.606132e-002" type="0"/>
    <Peak1D F1="4.610432" intensity="2.172387e+000" type="0"/>
    <Peak1D F1="4.605979" intensity="2.883473e+000" type="0"/>
    <Peak1D F1="4.601113" intensity="1.766563e+000" type="0"/>
    <Peak1D F1="4.577345" intensity="2.225674e-002" type="0"/>
    <Peak1D F1="4.573881" intensity="2.458118e-002" type="0"/>
    <Peak1D F1="4.569428" intensity="2.245709e-002" type="0"/>
    <Peak1D F1="4.560048" intensity="4.531429e-002" type="0"/>
    <Peak1D F1="4.555854" intensity="7.247877e-002" type="0"/>
    <Peak1D F1="4.551216" intensity="5.812010e-002" type="0"/>
    <Peak1D F1="4.523872" intensity="6.193144e-002" type="0"/>
    <Peak1D F1="4.519512" intensity="6.918146e-002" type="0"/>
    <Peak1D F1="4.515076" intensity="3.971288e-002" type="0"/>
    <Peak1D F1="4.494611" intensity="3.784287e-002" type="0"/>
    <Peak1D F1="4.490237" intensity="2.838569e-002" type="0"/>
    <Peak1D F1="4.465443" intensity="5.112828e-003" type="0"/>
    <Peak1D F1="4.442108" intensity="5.893420e-003" type="0"/>
    <Peak1D F1="4.421264" intensity="7.339149e-003" type="0"/>
    <Peak1D F1="4.406958" intensity="6.943664e-003" type="0"/>
    <Peak1D F1="4.390238" intensity="1.721333e-002" type="0"/>
    <Peak1D F1="4.385246" intensity="2.434870e-002" type="0"/>
    <Peak1D F1="4.380394" intensity="2.814014e-002" type="0"/>
    <Peak1D F1="4.374631" intensity="2.593273e-002" type="0"/>
    <Peak1D F1="4.362693" intensity="1.599181e-002" type="0"/>
    <Peak1D F1="4.325866" intensity="3.180848e-002" type="0"/>
    <Peak1D F1="4.275132" intensity="1.500000e+001" type="0"/>
    <Peak1D F1="4.265234" intensity="3.055910e-001" type="0"/>
    <Peak1D F1="4.257146" intensity="6.784293e-002" type="0"/>
    <Peak1D F1="4.238548" intensity="1.838674e-002" type="0"/>
    <Peak1D F1="4.236002" intensity="1.767255e-002" type="0"/>
    <Peak1D F1="4.227850" intensity="1.458522e-002" type="0"/>
    <Peak1D F1="4.221837" intensity="1.184577e-002" type="0"/>
    <Peak1D F1="4.204270" intensity="6.957414e-002" type="0"/>
    <Peak1D F1="4.196783" intensity="1.274299e-002" type="0"/>
    <Peak1D F1="4.171483" intensity="3.680190e-001" type="0"/>
    <Peak1D F1="4.160098" intensity="1.395356e-002" type="0"/>
    <Peak1D F1="4.148305" intensity="4.829540e-002" type="0"/>
    <Peak1D F1="4.125794" intensity="3.878564e-003" type="0"/>
    <Peak1D F1="4.101615" intensity="3.470760e-003" type="0"/>
    <Peak1D F1="4.078340" intensity="7.901468e-003" type="0"/>
    <Peak1D F1="4.056719" intensity="2.648023e-002" type="0"/>
    <Peak1D F1="4.052327" intensity="3.347464e-002" type="0"/>
    <Peak1D F1="4.048794" intensity="2.316200e-002" type="0"/>
    <Peak1D F1="3.998157" intensity="1.020913e-003" type="0"/>
    <Peak1D F1="3.981143" intensity="9.777679e-004" type="0"/>
    <Peak1D F1="3.974097" intensity="1.054709e-003" type="0"/>
    <Peak1D F1="3.950210" intensity="1.409504e-003" type="0"/>
    <Peak1D F1="3.930233" intensity="7.009412e-004" type="0"/>
    <Peak1D F1="3.877088" intensity="6.767691e-004" type="0"/>
    <Peak1D F1="3.820634" intensity="5.774501e-004" type="0"/>
    <Peak1D F1="3.799128" intensity="1.195083e-003" type="0"/>
    <Peak1D F1="3.781490" intensity="5.745278e-004" type="0"/>
    <Peak1D F1="3.763558" intensity="6.230774e-004" type="0"/>
    <Peak1D F1="3.720415" intensity="5.664202e-004" type="0"/>
    <Peak1D F1="3.696550" intensity="9.130555e-003" type="0"/>
    <Peak1D F1="3.671060" intensity="1.350985e-003" type="0"/>
    <Peak1D F1="3.655036" intensity="1.907372e-003" type="0"/>
    <Peak1D F1="3.639985" intensity="1.190622e-003" type="0"/>
    <Peak1D F1="3.625110" intensity="5.917249e-004" type="0"/>
    <Peak1D F1="3.410332" intensity="1.254867e-003" type="0"/>
    <Peak1D F1="3.391357" intensity="1.142208e-003" type="0"/>
    <Peak1D F1="2.857618" intensity="1.865625e-003" type="0"/>
    <Peak1D F1="2.838078" intensity="2.709385e-003" type="0"/>
    <Peak1D F1="2.817111" intensity="2.248876e-003" type="0"/>
    <Peak1D F1="2.732241" intensity="5.938467e-004" type="0"/>
    <Peak1D F1="2.618098" intensity="2.379522e-003" type="0"/>
    <Peak1D F1="2.596055" intensity="2.956760e-003" type="0"/>
    <Peak1D F1="2.577722" intensity="1.780144e-003" type="0"/>
    <Peak1D F1="2.396661" intensity="3.351883e-003" type="0"/>
    <Peak1D F1="2.385822" intensity="1.990791e-003" type="0"/>
    <Peak1D F1="2.380502" intensity="2.211872e-003" type="0"/>
    <Peak1D F1="2.375538" intensity="2.531768e-003" type="0"/>
    <Peak1D F1="2.364418" intensity="1.939938e-003" type="0"/>
    <Peak1D F1="2.354174" intensity="1.160230e-003" type="0"/>
    <Peak1D F1="2.334234" intensity="8.489647e-004" type="0"/>
    <Peak1D F1="2.235554" intensity="1.488439e-003" type="0"/>
    <Peak1D F1="2.217512" intensity="2.011071e-003" type="0"/>
    <Peak1D F1="2.198134" intensity="1.415724e-003" type="0"/>
    <Peak1D F1="2.063061" intensity="3.785588e-003" type="0"/>
    <Peak1D F1="2.040986" intensity="3.547178e-003" type="0"/>
    <Peak1D F1="2.030936" intensity="2.786895e-003" type="0"/>
    <Peak1D F1="1.987206" intensity="1.352938e-003" type="0"/>
    <Peak1D F1="1.949838" intensity="9.757996e-004" type="0"/>
    <Peak1D F1="1.914010" intensity="1.320638e-003" type="0"/>
    <Peak1D F1="1.876781" intensity="8.077566e-004" type="0"/>
    <Peak1D F1="1.845785" intensity="9.938157e-004" type="0"/>
    <Peak1D F1="1.679607" intensity="1.317961e-001" type="0"/>
    <Peak1D F1="1.575888" intensity="2.408610e-003" type="0"/>
    <Peak1D F1="1.559351" intensity="2.052481e-003" type="0"/>
    <Peak1D F1="1.541152" intensity="1.848022e-003" type="0"/>
    <Peak1D F1="1.524833" intensity="1.846462e-003" type="0"/>
    <Peak1D F1="1.495780" intensity="1.176761e-003" type="0"/>
    <Peak1D F1="1.478305" intensity="1.296070e-003" type="0"/>
    <Peak1D F1="1.421095" intensity="9.666606e-002" type="0"/>
    <Peak1D F1="1.370444" intensity="1.180958e-001" type="0"/>
    <Peak1D F1="1.332066" intensity="1.222808e-002" type="0"/>
    <Peak1D F1="1.308488" intensity="1.460954e-002" type="0"/>
    <Peak1D F1="1.284426" intensity="1.512359e-001" type="0"/>
    <Peak1D F1="1.254692" intensity="7.382787e-002" type="0"/>
    <Peak1D F1="1.223007" intensity="6.220759e-003" type="0"/>
    <Peak1D F1="1.214036" intensity="5.271239e-003" type="0"/>
    <Peak1D F1="1.173698" intensity="2.951965e-003" type="0"/>
    <Peak1D F1="1.138829" intensity="1.886227e-003" type="0"/>
    <Peak1D F1="1.125621" intensity="2.340041e-003" type="0"/>
    <Peak1D F1="1.107424" intensity="1.557893e-002" type="0"/>
    <Peak1D F1="1.076066" intensity="1.474262e-003" type="0"/>
    <Peak1D F1="1.037363" intensity="1.903673e-003" type="0"/>
    <Peak1D F1="1.016245" intensity="1.569165e-003" type="0"/>
    <Peak1D F1="1.005892" intensity="1.728949e-003" type="0"/>
    <Peak1D F1="0.976969" intensity="1.758320e-003" type="0"/>
    <Peak1D F1="0.952717" intensity="1.664194e-003" type="0"/>
    <Peak1D F1="0.940464" intensity="3.033405e-003" type="0"/>
    <Peak1D F1="0.921250" intensity="3.247885e-003" type="0"/>
    <Peak1D F1="0.896437" intensity="7.675238e-003" type="0"/>
    <Peak1D F1="0.879786" intensity="1.674059e-002" type="0"/>
    <Peak1D F1="0.875558" intensity="2.426498e-002" type="0"/>
    <Peak1D F1="0.860508" intensity="1.303990e-002" type="0"/>
    <Peak1D F1="0.781845" intensity="7.416642e-004" type="0"/>
    <Peak1D F1="0.757271" intensity="7.045989e-004" type="0"/>
    <Peak1D F1="0.743716" intensity="6.379933e-004" type="0"/>
    <Peak1D F1="0.690437" intensity="6.139557e-004" type="0"/>
    <Peak1D F1="0.658369" intensity="8.685820e-004" type="0"/>
    <Peak1D F1="0.525354" intensity="5.158953e-004" type="0"/>
    <Peak1D F1="0.498809" intensity="1.192912e-003" type="0"/>
    <Peak1D F1="0.388970" intensity="6.177420e-002" type="0"/>
    <Peak1D F1="0.358909" intensity="1.017459e-003" type="0"/>
    <Peak1D F1="0.343754" intensity="8.553094e-004" type="0"/>
    <Peak1D F1="0.146273" intensity="2.470100e-003" type="0"/>
    <Peak1D F1="0.104007" intensity="8.603130e-004" type="0"/>
    <Peak1D F1="0.076588" intensity="8.888109e-004" type="0"/>
    <Peak1D F1="0.068578" intensity="3.558432e-003" type="0"/>
    <Peak1D F1="0.007614" intensity="2.949730e-002" type="0"/>
    <Peak1D F1="-0.000142" intensity="4.879592e-001" type="0"/>
    <Peak1D F1="-0.046351" intensity="1.021691e-003" type="0"/>
    <Peak1D F1="-0.056175" intensity="8.769615e-004" type="0"/>
    <Peak1D F1="-0.148617" intensity="2.345093e-003" type="0"/>
    <Peak1D F1="-2.477197" intensity="5.160726e-004" type="0"/>
    <Peak1D F1="-2.891468" intensity="4.983673e-004" type="0"/>
  </PeakList1D>
</PeakList>
