# Supplementary material for: Enantioselective Rh(I)-Catalyzed C–H Arylation of Ferroceneformaldehydes
Source: ACS Cent Sci. 2023 Sep 28;9(11):2036–43. doi: 10.1021/acscentsci.3c00748 (PMC10683487; doi:10.1021/acscentsci.3c00748)
Supplement: Supplementary file 3 — oc3c00748_si_003.zip [file oc3c00748_si_003.zip › NMR fid files/1d/1d-H/1/pdata/1/peakrng]

P    #regions in PPM
# 2022-11-12 14:22:36 +0800  nmr@NMRPC_10251676
# low field   high field   mi   maxi
  15.9776296615601  -3.01458242068744  0.000  10000.000  # for region 1
