# Supplementary material for: Enantioselective Rh(I)-Catalyzed C–H Arylation of Ferroceneformaldehydes
Source: ACS Cent Sci. 2023 Sep 28;9(11):2036–43. doi: 10.1021/acscentsci.3c00748 (PMC10683487; doi:10.1021/acscentsci.3c00748)
Supplement: Supplementary file 3 — oc3c00748_si_003.zip [file oc3c00748_si_003.zip › NMR fid files/1f/1f-C/1/pdata/1/auditp.txt]

##TITLE= Audit trail, TopSpin 3.5 pl 6
##JCAMPDX= 5.01
##ORIGIN= Bruker BioSpin GmbH
##OWNER= nmr
$$ D:/data/omc/nmr/LCX-22-Me-sub-C/1/pdata/1/auditp.txt
##AUDIT TRAIL=  $$ (NUMBER, WHEN, WHO, WHERE, PROCESS, VERSION, WHAT)
(   1,<2022-03-01 16:06:50.666 +0800>,<nmr>,<NMRPC_10251676>,<go4>,<TopSpin 3.5.6>,
      <created by zg
	started at 2022-03-01 16:02:13.001 +0800,
	POWCHK enabled, PULCHK disabled,
       terminated by command 'halt'
       configuration hash MD5:
       D9 CD 16 1A 6E 50 40 6E 78 69 50 75 68 38 BD 4F
       data hash MD5: 92852
       1E 35 82 3C 29 FD 38 80 78 88 9D D2 E7 98 5D 06>)
(   2,<2022-03-01 16:06:50.698 +0800>,<nmr>,<NMRPC_10251676>,<audit>,<TopSpin 3.5.6>,
      <user comment:
       ICON-NMR User ID: omc
       data hash MD5: 92852
       1E 35 82 3C 29 FD 38 80 78 88 9D D2 E7 98 5D 06>)
(   3,<2022-03-01 16:06:51.244 +0800>,<nmr>,<NMRPC_10251676>,<proc1d>,<TopSpin 3.5.6>,
      <Start of raw data processing
       ef LB = 1 FT_mod = 6 PKNL = 1 SI = 32K 
       data hash MD5: 32K
       35 CA 63 EA 4F 4B A5 5E 64 55 2D 97 36 21 DD 5C>)
(   4,<2022-03-01 16:06:51.337 +0800>,<nmr>,<NMRPC_10251676>,<proc1d>,<TopSpin 3.5.6>,
      <apk 
       data hash MD5: 32K
       44 8F A6 BA 6C BA 0C 57 3A DA C4 8E 2D A6 64 36>)
(   5,<2022-03-01 16:06:51.384 +0800>,<nmr>,<NMRPC_10251676>,<proc1d>,<TopSpin 3.5.6>,
      <abs ABSG = 5 
       data hash MD5: 32K
       34 16 5F 31 26 DD D2 B5 DF 4A 07 13 6A 4E A5 F5>)
##END=

$$ hash MD5
$$ 0E 6C CE 2A E5 21 3D C1 F1 67 70 9D D9 F1 0D 94
