# Supplementary material for: Enantioselective Rh(I)-Catalyzed C–H Arylation of Ferroceneformaldehydes
Source: ACS Cent Sci. 2023 Sep 28;9(11):2036–43. doi: 10.1021/acscentsci.3c00748 (PMC10683487; doi:10.1021/acscentsci.3c00748)
Supplement: Supplementary file 3 — oc3c00748_si_003.zip [file oc3c00748_si_003.zip › NMR fid files/1f/1f-C/1/pdata/1/intrng]

P 0
194.183184   193.381500
77.581496   76.476472
74.125588   73.757246
70.940519   70.463842
70.344673   69.542989
69.185481   68.654636
14.389296   13.869285
