# Supplementary material for: Enantioselective Rh(I)-Catalyzed C–H Arylation of Ferroceneformaldehydes
Source: ACS Cent Sci. 2023 Sep 28;9(11):2036–43. doi: 10.1021/acscentsci.3c00748 (PMC10683487; doi:10.1021/acscentsci.3c00748)
Supplement: Supplementary file 3 — oc3c00748_si_003.zip [file oc3c00748_si_003.zip › NMR fid files/1f/1f-C/1/pdata/1/peaklist.xml]

<?xml version="1.0" encoding="UTF-8"?>
<PeakList>
  <PeakList1D>
    <PeakList1DHeader creator="nmr" date="2022-03-01T16:06:51.431+08:00" expNo="1" name="LCX-22-Me-sub-C" owner="" procNo="1" source="D:/data/omc/nmr">
      <PeakPickDetails>F1=302.497192ppm, F2=-52.497150ppm, MI=0.00cm, MAXI=10000.00cm, PC=1.400
      </PeakPickDetails>
    </PeakList1DHeader>
    <Peak1D F1="193.496841" intensity="5.149140e+000" type="0"/>
    <Peak1D F1="86.174988" intensity="1.328351e+000" type="0"/>
    <Peak1D F1="79.631813" intensity="1.307593e+000" type="0"/>
    <Peak1D F1="77.358368" intensity="2.180152e+001" type="0"/>
    <Peak1D F1="77.040794" intensity="2.109717e+001" type="0"/>
    <Peak1D F1="76.721916" intensity="2.155762e+001" type="0"/>
    <Peak1D F1="73.947258" intensity="1.500000e+001" type="0"/>
    <Peak1D F1="70.674866" intensity="1.310565e+001" type="0"/>
    <Peak1D F1="70.189171" intensity="1.171889e+001" type="0"/>
    <Peak1D F1="68.861191" intensity="9.587396e+000" type="0"/>
    <Peak1D F1="14.242366" intensity="6.268453e+000" type="0"/>
  </PeakList1D>
</PeakList>
