# Supplementary material for: Enantioselective Rh(I)-Catalyzed C–H Arylation of Ferroceneformaldehydes
Source: ACS Cent Sci. 2023 Sep 28;9(11):2036–43. doi: 10.1021/acscentsci.3c00748 (PMC10683487; doi:10.1021/acscentsci.3c00748)
Supplement: Supplementary file 3 — oc3c00748_si_003.zip [file oc3c00748_si_003.zip › NMR fid files/1f/1f-C/1/specpar]

##TITLE= Parameter file, TopSpin 3.5 pl 6
##JCAMPDX= 5.0
##DATATYPE= Parameter Values
##NPOINTS= 7370	$$ modification sequence number
##ORIGIN= Bruker BioSpin GmbH
##OWNER= nmrsu
$$ 2022-01-29 09:58:59.851 +0800  nmr@NMRPC_10251676
$$ C:/Bruker/TopSpin3.5pl6/conf/instr/spect/specpar
$$ process C:\Bruker\TopSpin3.5pl6\prog\mod\hconfserver.exe
##$ANCIEN= (0..7)
0 0 0 0 0 0 0 0
##$BF1= 100.13
##$BF2= 100.13
##$BF3= 100.13
##$DEC= 1
##$DECB= 1
##$DEF19F= yes
##$DEFRSEL= yes
##$HPMOD= (0..7)
0 0 0 0 0 0 0 0
##$HPPRECH= (0..15)
-1 -1 -1 -1 -1 -1 -1 -1 -1 -1 -1 -1 -1 -1 -1 -1
##$HPSELECT= no
##$LOCSW19F= -1
##$LOCSW2H= -1
##$NUC1= 1
##$NUC2= 9
##$NUC3= 0
##$NUC4= 0
##$NUC5= 0
##$NUC6= 0
##$NUC7= 0
##$NUC8= 0
##$NUCARR= (0..123)
400.1 400.1 61.417786049 426.762559974 304.792082976 58.879060086 155.494051797
56.221303813 42.985375658 128.367979974 100.60522502 28.912494317 40.541780912
54.239384457 376.470138011 31.585078296 105.8340519 24.492661635 104.253492859
79.488615187 161.963448742 30.711676 39.201433909 32.631055725 18.670158373
10.247781305 26.926846029 97.191279747 22.555773534 22.561787037 39.891206309
105.238094948 22.615636496 99.181661218 12.954349778 94.932023074 35.753140051
106.088407473 113.643175693 25.033468803 96.029417354 122.017312704 13.956748315
68.507578614 76.305123513 20.876105722 100.24097398 108.053078518 15.3942476
38.629426943 130.914536454 17.339621822 19.605692198 37.194488298 97.92915617
26.074220926 26.621433695 90.055812326 18.425209151 20.650637369 12.748974447
18.3089761 16.195323819 18.618785533 84.88313548 88.794893175 87.484885755
87.672428629 130.907714749 142.564668259 149.199818632 95.746238577 51.849827217
104.705137742 126.230625769 80.049951486 111.268554186 32.983927921 52.477684142
39.747762457 44.462824928 52.7903943 56.516689641 122.51062 21.80545 13.44336
16.68417 13.76344 99.46486 43.93098 12.28307 16.12403 96.18404 13.76344
19.28482 85.38134 11.52288 33.16829 70.014723306 19.288821 45.627404 32.532131
16.032007 10.070517 47.9703896 16.669714387 90.1209246 91.0291516 9.131606331
31.0693654 6.873718 7.485871 86.008632784 6.917729 71.661198822 26.452943583
228.5499232 230.793035838 83.703316599 64.293221288 7.3674414 14.52363
100 100
##$NUCOFFS= (0..127)
<13C> <1H> <2H> <11B> <31P> <19F> <15N> <29Si> <> <> <> <> <> <> <> <>
<> <> <> <> <> <> <> <> <> <> <> <> <> <> <> <> <> <> <> <> <> <> <> <>
<> <> <> <> <> <> <> <> <> <> <> <> <> <> <> <> <> <> <> <> <> <> <> <>
<> <> <> <> <> <> <> <> <> <> <> <> <> <> <> <> <> <> <> <> <> <> <> <>
<> <> <> <> <> <> <> <> <> <> <> <> <> <> <> <> <> <> <> <> <> <> <> <>
<> <> <> <> <> <> <> <> <> <> <> <> <> <> <> <>
##$OBS= 1
##$OFFS= (0..127)
0 4 0 0 0 0 0 0 0 0 0 0 0 0 0 0 0 0 0 0 0 0 0 0 0 0 0 0 0 0 0 0 0 0 0 0
0 0 0 0 0 0 0 0 0 0 0 0 0 0 0 0 0 0 0 0 0 0 0 0 0 0 0 0 0 0 0 0 0 0 0 0
0 0 0 0 0 0 0 0 0 0 0 0 0 0 0 0 0 0 0 0 0 0 0 0 0 0 0 0 0 0 0 0 0 0 0 0
0 0 0 0 0 0 0 0 0 0 0 0 0 0 0 0 0 0 0 0
##$OFFSF= (0..7)
0 0 0 0 0 0 0 0
##$OFFSH= (0..7)
0 0 0 0 0 0 0 0
##$OFFSX= (0..7)
0 0 0 0 0 0 0 0
##$OFFSXAS= (0..7)
0 0 0 0 0 0 0 0
##$OFSF1= 0
##$OFSF2= 0
##$OFSH1= 0
##$OFSH2= 0
##$OFSH3= 0
##$OFSX1= 0
##$OFSX2= 0
##$OFSY= 0
##$PACOIL= (0..15)
0 0 0 0 0 0 0 0 0 0 0 0 0 0 0 0
##$PRECHAN= (0..15)
-1 2 0 1 -1 -1 -1 -1 -1 -1 -1 -1 -1 -1 -1 -1
##$RECPRE= (0..15)
-1 0 -1 -1 -1 -1 -1 -1 -1 -1 -1 -1 -1 -1 -1 -1
##$RECPRFX= (0..15)
1 0 0 0 0 0 0 0 0 0 0 0 0 0 0 0
##$RECSEL= (0..15)
0 0 1 0 0 0 0 0 0 0 0 0 0 0 0 0
##$SELREC= (0..9)
0 0 0 0 0 0 0 0 0 0
##$SFO1= 400.102601
##$SFO2= 128.36798
##$SFO3= 400.102471
##$SFO4= 400.102471
##$SFO5= 400.102471
##$SFO6= 400.102471
##$SFO7= 400.102471
##$SFO8= 400.102471
##$TY= (0..123)
0 0 0 0 0 0 0 0 0 0 0 0 0 0 0 0 0 0 0 0 0 0 0 0 0 0 0 0 0 0 0 0 0 0 0 0
0 0 0 0 0 0 0 0 0 0 0 0 0 0 0 0 0 0 0 0 0 0 0 0 0 0 0 0 0 0 0 0 0 0 0 0
0 0 0 0 0 0 0 0 0 0 0 0 0 0 0 0 0 0 0 0 0 0 0 0 0 0 0 0 0 0 0 0 0 0 0 0
0 0 0 0 0 0 0 0 0 0 0 0 0 0 0 0
##END=
