# Supplementary material for: Enantioselective Rh(I)-Catalyzed C–H Arylation of Ferroceneformaldehydes
Source: ACS Cent Sci. 2023 Sep 28;9(11):2036–43. doi: 10.1021/acscentsci.3c00748 (PMC10683487; doi:10.1021/acscentsci.3c00748)
Supplement: Supplementary file 3 — oc3c00748_si_003.zip [file oc3c00748_si_003.zip › NMR fid files/1f/1f-H/1/audita.txt]

##TITLE= Audit trail, TopSpin 3.5 pl 6
##JCAMPDX= 5.01
##ORIGIN= Bruker BioSpin GmbH
##OWNER= nmr
$$ D:/data/omc/nmr/LCX-22-Me-sub-H/1/audita.txt
##AUDIT TRAIL=  $$ (NUMBER, WHEN, WHO, WHERE, PROCESS, VERSION, WHAT)
(   1,<2022-03-01 16:01:25.094 +0800>,<nmr>,<NMRPC_10251676>,<go4>,<TopSpin 3.5.6>,
      <created by zg
	started at 2022-03-01 16:00:18.357 +0800,
	POWCHK enabled, PULCHK disabled,
       configuration hash MD5:
       D9 CD 16 1A 6E 50 40 6E 78 69 50 75 68 38 BD 4F
       data hash MD5: 45590
       63 D6 DD 3D A6 40 94 4A 72 36 EC 91 65 DC 47 B5>)
(   2,<2022-03-01 16:01:25.125 +0800>,<nmr>,<NMRPC_10251676>,<audit>,<TopSpin 3.5.6>,
      <user comment:
       ICON-NMR User ID: omc
       data hash MD5: 45590
       63 D6 DD 3D A6 40 94 4A 72 36 EC 91 65 DC 47 B5>)
##END=

$$ hash MD5
$$ F2 87 E3 E2 C6 83 0F 81 0A E5 F8 EE 7E 69 0C D1
