# Supplementary material for: Enantioselective Rh(I)-Catalyzed C–H Arylation of Ferroceneformaldehydes
Source: ACS Cent Sci. 2023 Sep 28;9(11):2036–43. doi: 10.1021/acscentsci.3c00748 (PMC10683487; doi:10.1021/acscentsci.3c00748)
Supplement: Supplementary file 3 — oc3c00748_si_003.zip [file oc3c00748_si_003.zip › NMR fid files/1f/1f-H/1/pdata/1/parm.txt]

Current Data Parameters
NAME     LCX-22-Me-sub-H              
EXPNO                 1              
PROCNO                1              

F2 - Acquisition Parameters
Date_          20220301              
Time              16.01 h            
INSTRUM           spect              
PROBHD   Z116098_0643 (              
PULPROG            zg30              
TD                45590              
SOLVENT           CDCl3              
NS                   16              
DS                    0              
SWH            7598.784 Hz           
FIDRES         0.333353 Hz           
AQ            2.9998219 sec          
RG                 77.2              
DW               65.800 usec         
DE                 6.50 usec         
TE                298.1 K            
D1           1.00000000 sec          
TD0                   1              
SFO1        400.1026007 MHz          
NUC1                 1H              
P1                10.00 usec         
PLW1        17.03700066 W            

F2 - Processing parameters
SI                65536              
SF          400.1000077 MHz          
WDW                  EM              
SSB      0              
LB                 0.30 Hz           
GB       0              
PC                 1.00              
