# Supplementary material for: Enantioselective Rh(I)-Catalyzed C–H Arylation of Ferroceneformaldehydes
Source: ACS Cent Sci. 2023 Sep 28;9(11):2036–43. doi: 10.1021/acscentsci.3c00748 (PMC10683487; doi:10.1021/acscentsci.3c00748)
Supplement: Supplementary file 3 — oc3c00748_si_003.zip [file oc3c00748_si_003.zip › NMR fid files/1f/1f-H/1/pdata/1/peaklist.xml]

<?xml version="1.0" encoding="UTF-8"?>
<PeakList>
  <PeakList1D>
    <PeakList1DHeader creator="nmr" date="2022-03-01T16:01:25.843+08:00" expNo="1" name="LCX-22-Me-sub-H" owner="" procNo="1" source="D:/data/omc/nmr">
      <PeakPickDetails>F1=15.976790ppm, F2=-3.015422ppm, MI=0.00cm, MAXI=10000.00cm, PC=1.000
      </PeakPickDetails>
    </PeakList1DHeader>
    <Peak1D F1="15.790041" intensity="1.553475e-003" type="0"/>
    <Peak1D F1="15.090693" intensity="1.425982e-003" type="0"/>
    <Peak1D F1="12.229821" intensity="1.349727e-003" type="0"/>
    <Peak1D F1="11.110456" intensity="1.477460e-003" type="0"/>
    <Peak1D F1="10.997019" intensity="1.393386e-003" type="0"/>
    <Peak1D F1="10.722278" intensity="1.458746e-003" type="0"/>
    <Peak1D F1="10.280519" intensity="1.464808e-003" type="0"/>
    <Peak1D F1="10.265842" intensity="2.153259e-003" type="0"/>
    <Peak1D F1="10.239456" intensity="2.065426e-003" type="0"/>
    <Peak1D F1="10.201884" intensity="2.066925e-003" type="0"/>
    <Peak1D F1="10.186235" intensity="2.071054e-003" type="0"/>
    <Peak1D F1="10.135259" intensity="2.002356e-002" type="0"/>
    <Peak1D F1="10.105390" intensity="3.678033e-003" type="0"/>
    <Peak1D F1="10.091231" intensity="3.430164e-003" type="0"/>
    <Peak1D F1="10.056201" intensity="6.259118e-003" type="0"/>
    <Peak1D F1="10.049532" intensity="4.882187e-003" type="0"/>
    <Peak1D F1="10.036971" intensity="4.923963e-003" type="0"/>
    <Peak1D F1="9.986030" intensity="2.948732e-002" type="0"/>
    <Peak1D F1="9.958019" intensity="8.832514e-002" type="0"/>
    <Peak1D F1="9.922798" intensity="3.349437e+000" type="0"/>
    <Peak1D F1="9.704183" intensity="1.803110e-002" type="0"/>
    <Peak1D F1="7.649994" intensity="1.377913e-003" type="0"/>
    <Peak1D F1="7.546325" intensity="6.528563e-003" type="0"/>
    <Peak1D F1="7.524067" intensity="1.217836e-002" type="0"/>
    <Peak1D F1="7.477084" intensity="1.698071e-003" type="0"/>
    <Peak1D F1="7.464767" intensity="1.403179e-003" type="0"/>
    <Peak1D F1="7.456544" intensity="1.472476e-003" type="0"/>
    <Peak1D F1="7.353961" intensity="8.759446e-003" type="0"/>
    <Peak1D F1="7.328804" intensity="2.004910e-003" type="0"/>
    <Peak1D F1="7.264297" intensity="1.036517e+000" type="0"/>
    <Peak1D F1="7.200352" intensity="1.516976e-003" type="0"/>
    <Peak1D F1="7.194831" intensity="1.774086e-003" type="0"/>
    <Peak1D F1="7.136365" intensity="7.988969e-003" type="0"/>
    <Peak1D F1="7.116373" intensity="4.336720e-003" type="0"/>
    <Peak1D F1="7.086050" intensity="1.622407e-003" type="0"/>
    <Peak1D F1="7.058478" intensity="2.680534e-003" type="0"/>
    <Peak1D F1="7.000204" intensity="5.839468e-003" type="0"/>
    <Peak1D F1="6.961914" intensity="1.426581e-003" type="0"/>
    <Peak1D F1="5.346280" intensity="4.306993e-003" type="0"/>
    <Peak1D F1="5.297650" intensity="1.736625e-003" type="0"/>
    <Peak1D F1="5.250638" intensity="1.613995e-003" type="0"/>
    <Peak1D F1="5.206527" intensity="1.547059e-003" type="0"/>
    <Peak1D F1="5.187467" intensity="1.664096e-003" type="0"/>
    <Peak1D F1="5.178535" intensity="1.707899e-003" type="0"/>
    <Peak1D F1="5.140943" intensity="1.506639e-003" type="0"/>
    <Peak1D F1="5.130372" intensity="1.601971e-003" type="0"/>
    <Peak1D F1="5.104941" intensity="1.434689e-003" type="0"/>
    <Peak1D F1="5.094992" intensity="1.584887e-003" type="0"/>
    <Peak1D F1="5.071532" intensity="1.716213e-003" type="0"/>
    <Peak1D F1="5.058084" intensity="1.608542e-003" type="0"/>
    <Peak1D F1="5.043962" intensity="1.734248e-003" type="0"/>
    <Peak1D F1="5.027644" intensity="1.724260e-003" type="0"/>
    <Peak1D F1="5.006926" intensity="1.878828e-003" type="0"/>
    <Peak1D F1="4.981435" intensity="1.796110e-003" type="0"/>
    <Peak1D F1="4.930603" intensity="2.875748e-002" type="0"/>
    <Peak1D F1="4.864623" intensity="4.071292e-003" type="0"/>
    <Peak1D F1="4.831420" intensity="2.739996e-002" type="0"/>
    <Peak1D F1="4.796479" intensity="7.592025e-002" type="0"/>
    <Peak1D F1="4.761242" intensity="4.191649e-002" type="0"/>
    <Peak1D F1="4.755888" intensity="3.811355e-002" type="0"/>
    <Peak1D F1="4.713452" intensity="4.107609e+000" type="0"/>
    <Peak1D F1="4.709340" intensity="5.572242e+000" type="0"/>
    <Peak1D F1="4.705076" intensity="3.855551e+000" type="0"/>
    <Peak1D F1="4.632678" intensity="3.647437e-002" type="0"/>
    <Peak1D F1="4.606559" intensity="8.121134e-002" type="0"/>
    <Peak1D F1="4.548270" intensity="4.271537e+000" type="0"/>
    <Peak1D F1="4.544257" intensity="5.357195e+000" type="0"/>
    <Peak1D F1="4.486629" intensity="4.528531e-002" type="0"/>
    <Peak1D F1="4.453929" intensity="1.064919e-002" type="0"/>
    <Peak1D F1="4.443025" intensity="1.046498e-002" type="0"/>
    <Peak1D F1="4.409271" intensity="8.209613e-003" type="0"/>
    <Peak1D F1="4.386909" intensity="3.325769e-002" type="0"/>
    <Peak1D F1="4.354918" intensity="3.052341e-002" type="0"/>
    <Peak1D F1="4.323602" intensity="3.019206e-002" type="0"/>
    <Peak1D F1="4.277016" intensity="3.395684e-001" type="0"/>
    <Peak1D F1="4.253099" intensity="1.553003e-002" type="0"/>
    <Peak1D F1="4.213086" intensity="5.588301e-002" type="0"/>
    <Peak1D F1="4.169318" intensity="5.478951e+000" type="0"/>
    <Peak1D F1="4.141991" intensity="5.115902e+000" type="0"/>
    <Peak1D F1="4.138065" intensity="5.570477e+000" type="0"/>
    <Peak1D F1="4.078005" intensity="3.684489e-002" type="0"/>
    <Peak1D F1="4.048826" intensity="2.312942e-002" type="0"/>
    <Peak1D F1="4.035029" intensity="1.635072e-002" type="0"/>
    <Peak1D F1="3.994011" intensity="8.877819e-003" type="0"/>
    <Peak1D F1="3.980776" intensity="8.385438e-003" type="0"/>
    <Peak1D F1="3.950759" intensity="3.340958e-002" type="0"/>
    <Peak1D F1="3.918391" intensity="2.910066e-002" type="0"/>
    <Peak1D F1="3.914164" intensity="2.781058e-002" type="0"/>
    <Peak1D F1="3.877856" intensity="4.692676e-003" type="0"/>
    <Peak1D F1="3.861297" intensity="3.748445e-003" type="0"/>
    <Peak1D F1="3.810952" intensity="3.018350e-003" type="0"/>
    <Peak1D F1="3.780783" intensity="2.630701e-003" type="0"/>
    <Peak1D F1="3.771770" intensity="2.871279e-003" type="0"/>
    <Peak1D F1="3.744237" intensity="2.409871e-003" type="0"/>
    <Peak1D F1="3.726661" intensity="2.169153e-003" type="0"/>
    <Peak1D F1="3.684903" intensity="2.016368e-003" type="0"/>
    <Peak1D F1="3.645387" intensity="1.590336e-003" type="0"/>
    <Peak1D F1="3.604885" intensity="1.501206e-003" type="0"/>
    <Peak1D F1="3.593706" intensity="1.546809e-003" type="0"/>
    <Peak1D F1="3.533947" intensity="1.535765e-003" type="0"/>
    <Peak1D F1="3.487918" intensity="1.385452e-003" type="0"/>
    <Peak1D F1="3.441285" intensity="1.405047e-003" type="0"/>
    <Peak1D F1="3.350924" intensity="1.469710e-003" type="0"/>
    <Peak1D F1="2.877649" intensity="1.478241e-003" type="0"/>
    <Peak1D F1="2.413239" intensity="1.550682e-003" type="0"/>
    <Peak1D F1="2.383915" intensity="2.486651e-003" type="0"/>
    <Peak1D F1="2.361104" intensity="1.703558e-003" type="0"/>
    <Peak1D F1="2.324798" intensity="1.585998e-003" type="0"/>
    <Peak1D F1="2.291572" intensity="1.686013e-003" type="0"/>
    <Peak1D F1="2.255050" intensity="5.565475e-003" type="0"/>
    <Peak1D F1="2.229964" intensity="1.071910e-002" type="0"/>
    <Peak1D F1="2.154692" intensity="2.608000e-003" type="0"/>
    <Peak1D F1="2.072019" intensity="7.923744e-002" type="0"/>
    <Peak1D F1="2.013963" intensity="1.438877e-002" type="0"/>
    <Peak1D F1="1.998149" intensity="2.367884e-002" type="0"/>
    <Peak1D F1="1.974317" intensity="2.476698e-002" type="0"/>
    <Peak1D F1="1.914798" intensity="1.500000e+001" type="0"/>
    <Peak1D F1="1.808590" intensity="1.677933e-002" type="0"/>
    <Peak1D F1="1.781996" intensity="1.716784e-002" type="0"/>
    <Peak1D F1="1.753989" intensity="9.399206e-002" type="0"/>
    <Peak1D F1="1.671669" intensity="5.377608e-002" type="0"/>
    <Peak1D F1="1.509760" intensity="9.278413e-003" type="0"/>
    <Peak1D F1="1.469479" intensity="7.470393e-003" type="0"/>
    <Peak1D F1="1.445757" intensity="1.285283e-002" type="0"/>
    <Peak1D F1="1.425846" intensity="2.319608e-002" type="0"/>
    <Peak1D F1="1.370215" intensity="3.129368e-002" type="0"/>
    <Peak1D F1="1.332105" intensity="1.281750e-001" type="0"/>
    <Peak1D F1="1.283271" intensity="1.800076e-001" type="0"/>
    <Peak1D F1="1.254099" intensity="1.399261e-001" type="0"/>
    <Peak1D F1="1.180113" intensity="6.164970e-003" type="0"/>
    <Peak1D F1="1.132189" intensity="4.905138e-003" type="0"/>
    <Peak1D F1="1.103656" intensity="4.808927e-003" type="0"/>
    <Peak1D F1="1.076150" intensity="3.729999e-003" type="0"/>
    <Peak1D F1="1.052267" intensity="3.691626e-003" type="0"/>
    <Peak1D F1="1.032370" intensity="4.201634e-003" type="0"/>
    <Peak1D F1="1.015851" intensity="4.953361e-003" type="0"/>
    <Peak1D F1="0.994897" intensity="3.716535e-003" type="0"/>
    <Peak1D F1="0.977806" intensity="3.151706e-003" type="0"/>
    <Peak1D F1="0.956865" intensity="3.638471e-003" type="0"/>
    <Peak1D F1="0.896423" intensity="1.390511e-002" type="0"/>
    <Peak1D F1="0.880284" intensity="2.372537e-002" type="0"/>
    <Peak1D F1="0.862834" intensity="1.443105e-002" type="0"/>
    <Peak1D F1="0.844470" intensity="1.034898e-002" type="0"/>
    <Peak1D F1="0.829731" intensity="9.456498e-003" type="0"/>
    <Peak1D F1="0.767570" intensity="1.693872e-003" type="0"/>
    <Peak1D F1="0.732982" intensity="1.687341e-003" type="0"/>
    <Peak1D F1="0.710933" intensity="2.133222e-003" type="0"/>
    <Peak1D F1="0.145965" intensity="5.632177e-003" type="0"/>
    <Peak1D F1="0.069557" intensity="1.241671e-002" type="0"/>
    <Peak1D F1="0.058360" intensity="1.730409e-003" type="0"/>
    <Peak1D F1="0.051107" intensity="1.444389e-003" type="0"/>
    <Peak1D F1="-0.000149" intensity="1.159357e+000" type="0"/>
    <Peak1D F1="-0.066570" intensity="2.183400e-003" type="0"/>
    <Peak1D F1="-0.107144" intensity="1.417070e-003" type="0"/>
    <Peak1D F1="-0.149717" intensity="5.760102e-003" type="0"/>
    <Peak1D F1="-1.933661" intensity="1.412357e-003" type="0"/>
    <Peak1D F1="-2.056090" intensity="1.368192e-003" type="0"/>
    <Peak1D F1="-2.582124" intensity="1.453901e-003" type="0"/>
    <Peak1D F1="-2.746928" intensity="1.403821e-003" type="0"/>
  </PeakList1D>
</PeakList>
