# Supplementary material for: Enantioselective Rh(I)-Catalyzed C–H Arylation of Ferroceneformaldehydes
Source: ACS Cent Sci. 2023 Sep 28;9(11):2036–43. doi: 10.1021/acscentsci.3c00748 (PMC10683487; doi:10.1021/acscentsci.3c00748)
Supplement: Supplementary file 3 — oc3c00748_si_003.zip [file oc3c00748_si_003.zip › NMR fid files/1f/1f-H/1/shimvalues]

# Tue Mar 01 16:01:24 2022
#$$PROBEIDENTIFIER=Z116098_0643
#$$PROBENAME=PA BBO 400S1 BBF-H-D-05 Z SP
#$$SHIMID=292722
#
# Active Shim Gradients
#
Z           		-2911           
Z2          		1031            
Z3          		-232            
Z4          		-3552           
Z5          		78              
Z6          		1803            
Z7          		-968            
Z8          		6669            
X           		537             
XZ          		590             
XZ2         		1308            
XZ3         		-1420           
XZ4         		-760            
XZ5         		778             
Y           		1301            
YZ          		-1882           
YZ2         		2364            
YZ3         		1072            
YZ4         		-3715           
YZ5         		19043           
XY          		2724            
XYZ         		-6168           
XYZ2        		1282            
XYZ3        		4889            
XYZ4        		-7753           
XYZ5        		0               
(X2-Y2)     		329             
(X2-Y2)Z    		1987            
(X2-Y2)Z2   		-6226           
(X2-Y2)Z3   		-7827           
(X2-Y2)Z4   		20653           
(X2-Y2)Z5   		8578            
X3          		7434            
X3Z         		-3149           
Y3          		-481            
Y3Z         		763             
#
# Lock Parameter
#
FIELD		7518.537
LOCKPHASE		274.208 
LOCKPOWER		-30.000 
LOCKGAIN		126.065 
LOCKDC		-75.000 
LOCKSHIFT		7.240   
LOOPGAIN		-12.000 
LOOPTIME		0.400   
LOOPFILTER		100.000 
#
IEEE64_VERSION_CODE 1
#
# Shim currents 
#
SHIM_SETTING [1 ]  -1548.07368791  
SHIM_SETTING [2 ]  -3037.48713588  
SHIM_SETTING [3 ]  232.91453666    
SHIM_SETTING [4 ]  7468.04576344   
SHIM_SETTING [5 ]  -3765.90790550  
SHIM_SETTING [6 ]  -3773.01704953  
SHIM_SETTING [7 ]  3955.17999748   
SHIM_SETTING [8 ]  5868.30701382   
SHIM_SETTING [9 ]  -192.77717195   
SHIM_SETTING [10]  117.58922969    
SHIM_SETTING [11]  0.00000000      
SHIM_SETTING [12]  -1244.46100000  
SHIM_SETTING [13]  281.58400000    
SHIM_SETTING [14]  5132.83500000   
SHIM_SETTING [15]  906.03100000    
SHIM_SETTING [16]  1755.37300000   
SHIM_SETTING [17]  2328.41400000   
SHIM_SETTING [18]  -1424.45300000  
SHIM_SETTING [19]  -850.24700000   
SHIM_SETTING [20]  -607.10200000   
SHIM_SETTING [21]  2305.83100000   
SHIM_SETTING [22]  4840.05800000   
SHIM_SETTING [23]  -6543.76900000  
SHIM_SETTING [24]  -24986.18900000 
SHIM_SETTING [25]  17812.50200000  
SHIM_SETTING [26]  15423.22500000  
SHIM_SETTING [27]  2078.56700000   
SHIM_SETTING [28]  6977.29200000   
SHIM_SETTING [29]  -1339.25300000  
SHIM_SETTING [30]  -8360.05700000  
SHIM_SETTING [31]  5769.38300000   
SHIM_SETTING [32]  -4416.95100000  
SHIM_SETTING [33]  -3111.09200000  
SHIM_SETTING [34]  2001.79400000   
SHIM_SETTING [35]  2098.85800000   
SHIM_SETTING [36]  16976.41600000  
SHIM_SETTING [37]  -22429.68400000 
SHIM_SETTING [38]  16505.18700000  
SHIM_SETTING [39]  1208.28900000   
SHIM_SETTING [40]  0.00000000      
