# Supplementary material for: Enantioselective Rh(I)-Catalyzed C–H Arylation of Ferroceneformaldehydes
Source: ACS Cent Sci. 2023 Sep 28;9(11):2036–43. doi: 10.1021/acscentsci.3c00748 (PMC10683487; doi:10.1021/acscentsci.3c00748)
Supplement: Supplementary file 3 — oc3c00748_si_003.zip [file oc3c00748_si_003.zip › NMR fid files/1g/1g-C/1/pdata/1/auditp.txt]

##TITLE= Audit trail, TopSpin 3.5 pl 6
##JCAMPDX= 5.01
##ORIGIN= Bruker BioSpin GmbH
##OWNER= nmr
$$ D:/data/omc/nmr/LCX-24-Et-sub-C/1/pdata/1/auditp.txt
##AUDIT TRAIL=  $$ (NUMBER, WHEN, WHO, WHERE, PROCESS, VERSION, WHAT)
(   1,<2022-11-17 17:12:20.725 +0800>,<nmr>,<NMRPC_10251676>,<go4>,<TopSpin 3.5.6>,
      <created by zg
	started at 2022-11-17 17:00:20.206 +0800,
	POWCHK enabled, PULCHK disabled,
       configuration hash MD5:
       B3 C5 18 0C 89 FB 16 A6 6C B4 AB E3 B5 2E 6E 29
       data hash MD5: 92852
       0A 2B D7 08 D3 5F BC 78 A5 54 4C 9C 8E 98 4F 85>)
(   2,<2022-11-17 17:12:20.756 +0800>,<nmr>,<NMRPC_10251676>,<audit>,<TopSpin 3.5.6>,
      <user comment:
       ICON-NMR User ID: omc
       data hash MD5: 92852
       0A 2B D7 08 D3 5F BC 78 A5 54 4C 9C 8E 98 4F 85>)
(   3,<2022-11-17 17:12:21.255 +0800>,<nmr>,<NMRPC_10251676>,<proc1d>,<TopSpin 3.5.6>,
      <Start of raw data processing
       ef LB = 1 FT_mod = 6 PKNL = 1 SI = 32K 
       data hash MD5: 32K
       27 D2 49 2F E8 9E 80 0E BF E0 A0 5E CC D0 76 1B>)
(   4,<2022-11-17 17:12:21.395 +0800>,<nmr>,<NMRPC_10251676>,<proc1d>,<TopSpin 3.5.6>,
      <apk 
       data hash MD5: 32K
       24 42 35 90 D6 50 06 C0 D1 B6 B7 5D 9D 05 ED E2>)
(   5,<2022-11-17 17:12:21.442 +0800>,<nmr>,<NMRPC_10251676>,<proc1d>,<TopSpin 3.5.6>,
      <abs ABSG = 5 
       data hash MD5: 32K
       E6 34 6B C7 7C 7F 3A 2A 33 3C A6 14 31 E5 FB 57>)
##END=

$$ hash MD5
$$ 39 EA 7D 71 FF 37 B2 7D 72 AA 95 BF B7 C6 B4 6A
