# Supplementary material for: Enantioselective Rh(I)-Catalyzed C–H Arylation of Ferroceneformaldehydes
Source: ACS Cent Sci. 2023 Sep 28;9(11):2036–43. doi: 10.1021/acscentsci.3c00748 (PMC10683487; doi:10.1021/acscentsci.3c00748)
Supplement: Supplementary file 3 — oc3c00748_si_003.zip [file oc3c00748_si_003.zip › NMR fid files/1g/1g-C/1/pdata/1/peaklist.xml]

<?xml version="1.0" encoding="UTF-8"?>
<PeakList>
  <PeakList1D>
    <PeakList1DHeader creator="nmr" date="2022-11-17T17:12:21.458+08:00" expNo="1" name="LCX-24-Et-sub-C" owner="" procNo="1" source="D:/data/omc/nmr">
      <PeakPickDetails>F1=302.497192ppm, F2=-52.497150ppm, MI=0.00cm, MAXI=10000.00cm, PC=1.400
      </PeakPickDetails>
    </PeakList1DHeader>
    <Peak1D F1="193.451035" intensity="5.177188e+000" type="0"/>
    <Peak1D F1="93.249733" intensity="1.679138e+000" type="0"/>
    <Peak1D F1="79.557983" intensity="1.558899e+000" type="0"/>
    <Peak1D F1="77.364510" intensity="1.330582e+001" type="0"/>
    <Peak1D F1="77.046295" intensity="1.467928e+001" type="0"/>
    <Peak1D F1="76.729874" intensity="1.430884e+001" type="0"/>
    <Peak1D F1="73.765160" intensity="1.267352e+001" type="0"/>
    <Peak1D F1="70.055130" intensity="1.129691e+001" type="0"/>
    <Peak1D F1="69.071327" intensity="1.442959e+001" type="0"/>
    <Peak1D F1="68.746513" intensity="1.500000e+001" type="0"/>
    <Peak1D F1="21.751383" intensity="6.718067e+000" type="0"/>
    <Peak1D F1="14.610982" intensity="8.086515e+000" type="0"/>
  </PeakList1D>
</PeakList>
