# Supplementary material for: Enantioselective Rh(I)-Catalyzed C–H Arylation of Ferroceneformaldehydes
Source: ACS Cent Sci. 2023 Sep 28;9(11):2036–43. doi: 10.1021/acscentsci.3c00748 (PMC10683487; doi:10.1021/acscentsci.3c00748)
Supplement: Supplementary file 3 — oc3c00748_si_003.zip [file oc3c00748_si_003.zip › NMR fid files/1g/1g-H/1/pdata/1/auditp.txt]

##TITLE= Audit trail, TopSpin 3.5 pl 6
##JCAMPDX= 5.01
##ORIGIN= Bruker BioSpin GmbH
##OWNER= nmr
$$ D:/data/omc/nmr/LCX-24-Et-sub-H/1/pdata/1/auditp.txt
##AUDIT TRAIL=  $$ (NUMBER, WHEN, WHO, WHERE, PROCESS, VERSION, WHAT)
(   1,<2022-11-17 16:59:32.314 +0800>,<nmr>,<NMRPC_10251676>,<go4>,<TopSpin 3.5.6>,
      <created by zg
	started at 2022-11-17 16:58:25.671 +0800,
	POWCHK enabled, PULCHK disabled,
       configuration hash MD5:
       B3 C5 18 0C 89 FB 16 A6 6C B4 AB E3 B5 2E 6E 29
       data hash MD5: 45590
       21 31 98 20 CB 4F A5 62 1C 0F 28 A2 06 D7 A1 EA>)
(   2,<2022-11-17 16:59:32.345 +0800>,<nmr>,<NMRPC_10251676>,<audit>,<TopSpin 3.5.6>,
      <user comment:
       ICON-NMR User ID: omc
       data hash MD5: 45590
       21 31 98 20 CB 4F A5 62 1C 0F 28 A2 06 D7 A1 EA>)
(   3,<2022-11-17 16:59:32.923 +0800>,<nmr>,<NMRPC_10251676>,<proc1d>,<TopSpin 3.5.6>,
      <Start of raw data processing
       ef LB = 0.3 FT_mod = 6 PKNL = 1 SI = 64K 
       data hash MD5: 64K
       36 6F 21 EE 7A F7 F0 73 01 BE E6 BE 08 F3 7F 45>)
(   4,<2022-11-17 16:59:33.235 +0800>,<nmr>,<NMRPC_10251676>,<proc1d>,<TopSpin 3.5.6>,
      <apk 
       data hash MD5: 64K
       A4 8B 33 13 5A 1B 92 3D 75 43 3A 43 A0 EE BC 88>)
(   5,<2022-11-17 16:59:33.297 +0800>,<nmr>,<NMRPC_10251676>,<proc1d>,<TopSpin 3.5.6>,
      <abs ABSG = 5 
       data hash MD5: 64K
       05 57 E5 78 CC 93 2D 8B F0 59 C2 17 D2 52 F3 6A>)
##END=

$$ hash MD5
$$ F5 50 C6 18 F7 E6 DB 89 43 1E F3 D9 52 9E 54 7D
