# Supplementary material for: Enantioselective Rh(I)-Catalyzed C–H Arylation of Ferroceneformaldehydes
Source: ACS Cent Sci. 2023 Sep 28;9(11):2036–43. doi: 10.1021/acscentsci.3c00748 (PMC10683487; doi:10.1021/acscentsci.3c00748)
Supplement: Supplementary file 3 — oc3c00748_si_003.zip [file oc3c00748_si_003.zip › NMR fid files/1g/1g-H/1/pdata/1/peaklist.xml]

<?xml version="1.0" encoding="UTF-8"?>
<PeakList>
  <PeakList1D>
    <PeakList1DHeader creator="nmr" date="2022-11-17T16:59:33.328+08:00" expNo="1" name="LCX-24-Et-sub-H" owner="" procNo="1" source="D:/data/omc/nmr">
      <PeakPickDetails>F1=15.977990ppm, F2=-3.014222ppm, MI=0.00cm, MAXI=10000.00cm, PC=1.000
      </PeakPickDetails>
    </PeakList1DHeader>
    <Peak1D F1="11.040876" intensity="1.533651e-003" type="0"/>
    <Peak1D F1="10.361747" intensity="1.478623e-003" type="0"/>
    <Peak1D F1="10.194543" intensity="1.692618e-003" type="0"/>
    <Peak1D F1="10.141230" intensity="2.962594e-002" type="0"/>
    <Peak1D F1="10.111252" intensity="3.569312e-003" type="0"/>
    <Peak1D F1="10.085945" intensity="4.522456e-003" type="0"/>
    <Peak1D F1="9.958421" intensity="9.352197e-002" type="0"/>
    <Peak1D F1="9.928639" intensity="5.305734e+000" type="0"/>
    <Peak1D F1="9.897048" intensity="7.183289e-002" type="0"/>
    <Peak1D F1="9.838310" intensity="6.006179e-003" type="0"/>
    <Peak1D F1="9.808804" intensity="4.875443e-003" type="0"/>
    <Peak1D F1="9.741780" intensity="2.254334e-003" type="0"/>
    <Peak1D F1="9.709896" intensity="2.885195e-002" type="0"/>
    <Peak1D F1="7.547266" intensity="1.622719e-003" type="0"/>
    <Peak1D F1="7.525171" intensity="7.687202e-003" type="0"/>
    <Peak1D F1="7.351440" intensity="4.298940e-003" type="0"/>
    <Peak1D F1="7.265864" intensity="1.181097e+000" type="0"/>
    <Peak1D F1="7.208775" intensity="1.834412e-003" type="0"/>
    <Peak1D F1="7.129538" intensity="1.489036e-003" type="0"/>
    <Peak1D F1="7.091340" intensity="1.712560e-003" type="0"/>
    <Peak1D F1="7.071476" intensity="2.000104e-003" type="0"/>
    <Peak1D F1="7.001932" intensity="6.339211e-003" type="0"/>
    <Peak1D F1="6.977677" intensity="2.359501e-003" type="0"/>
    <Peak1D F1="6.904496" intensity="1.663629e-003" type="0"/>
    <Peak1D F1="6.454226" intensity="1.458024e-003" type="0"/>
    <Peak1D F1="6.119750" intensity="1.731375e-003" type="0"/>
    <Peak1D F1="5.608924" intensity="1.487688e-003" type="0"/>
    <Peak1D F1="5.459829" intensity="2.491229e-003" type="0"/>
    <Peak1D F1="5.416376" intensity="2.038904e-003" type="0"/>
    <Peak1D F1="5.372151" intensity="2.273379e-003" type="0"/>
    <Peak1D F1="5.357231" intensity="6.430173e-003" type="0"/>
    <Peak1D F1="5.345835" intensity="1.032533e-002" type="0"/>
    <Peak1D F1="5.335861" intensity="6.275038e-003" type="0"/>
    <Peak1D F1="5.296115" intensity="1.022649e-002" type="0"/>
    <Peak1D F1="5.279259" intensity="2.219827e-003" type="0"/>
    <Peak1D F1="5.231092" intensity="2.338976e-003" type="0"/>
    <Peak1D F1="5.211704" intensity="2.247539e-003" type="0"/>
    <Peak1D F1="5.189180" intensity="2.206242e-003" type="0"/>
    <Peak1D F1="5.156879" intensity="2.343638e-003" type="0"/>
    <Peak1D F1="5.125858" intensity="1.956946e-003" type="0"/>
    <Peak1D F1="5.119990" intensity="2.040177e-003" type="0"/>
    <Peak1D F1="5.112307" intensity="2.017935e-003" type="0"/>
    <Peak1D F1="5.102397" intensity="1.894329e-003" type="0"/>
    <Peak1D F1="5.091059" intensity="2.384366e-003" type="0"/>
    <Peak1D F1="5.014930" intensity="3.358990e-003" type="0"/>
    <Peak1D F1="4.939574" intensity="4.023361e-002" type="0"/>
    <Peak1D F1="4.881013" intensity="5.575800e-003" type="0"/>
    <Peak1D F1="4.795070" intensity="3.223830e-002" type="0"/>
    <Peak1D F1="4.770146" intensity="6.533401e-002" type="0"/>
    <Peak1D F1="4.764477" intensity="5.784884e-002" type="0"/>
    <Peak1D F1="4.724552" intensity="5.252120e+000" type="0"/>
    <Peak1D F1="4.720164" intensity="7.643577e+000" type="0"/>
    <Peak1D F1="4.715703" intensity="5.508800e+000" type="0"/>
    <Peak1D F1="4.637502" intensity="2.575181e-002" type="0"/>
    <Peak1D F1="4.631546" intensity="2.609726e-002" type="0"/>
    <Peak1D F1="4.604896" intensity="4.724953e-002" type="0"/>
    <Peak1D F1="4.557358" intensity="5.537647e+000" type="0"/>
    <Peak1D F1="4.553039" intensity="7.402886e+000" type="0"/>
    <Peak1D F1="4.548835" intensity="4.989122e+000" type="0"/>
    <Peak1D F1="4.496935" intensity="6.231162e-002" type="0"/>
    <Peak1D F1="4.462786" intensity="1.718224e-002" type="0"/>
    <Peak1D F1="4.386218" intensity="7.436007e-002" type="0"/>
    <Peak1D F1="4.328611" intensity="5.145893e-002" type="0"/>
    <Peak1D F1="4.275732" intensity="9.092356e-002" type="0"/>
    <Peak1D F1="4.168448" intensity="1.500000e+001" type="0"/>
    <Peak1D F1="4.094873" intensity="8.918693e-002" type="0"/>
    <Peak1D F1="4.066532" intensity="4.308690e-002" type="0"/>
    <Peak1D F1="4.048597" intensity="4.353604e-002" type="0"/>
    <Peak1D F1="3.950815" intensity="6.011799e-002" type="0"/>
    <Peak1D F1="3.945290" intensity="5.651498e-002" type="0"/>
    <Peak1D F1="3.940449" intensity="5.114638e-002" type="0"/>
    <Peak1D F1="3.919496" intensity="1.896090e-002" type="0"/>
    <Peak1D F1="3.838337" intensity="8.205079e-003" type="0"/>
    <Peak1D F1="3.820574" intensity="1.220440e-002" type="0"/>
    <Peak1D F1="3.804664" intensity="1.244055e-002" type="0"/>
    <Peak1D F1="3.660323" intensity="1.511822e-003" type="0"/>
    <Peak1D F1="3.653459" intensity="1.925760e-003" type="0"/>
    <Peak1D F1="3.646337" intensity="1.817361e-003" type="0"/>
    <Peak1D F1="3.598952" intensity="1.815858e-003" type="0"/>
    <Peak1D F1="3.524812" intensity="1.802762e-003" type="0"/>
    <Peak1D F1="3.387209" intensity="1.485832e-003" type="0"/>
    <Peak1D F1="3.316643" intensity="2.849502e-003" type="0"/>
    <Peak1D F1="2.896429" intensity="1.611469e-003" type="0"/>
    <Peak1D F1="2.884153" intensity="2.050143e-003" type="0"/>
    <Peak1D F1="2.793602" intensity="1.653605e-003" type="0"/>
    <Peak1D F1="2.771111" intensity="1.687812e-003" type="0"/>
    <Peak1D F1="2.748181" intensity="1.973887e-003" type="0"/>
    <Peak1D F1="2.723660" intensity="1.865714e-003" type="0"/>
    <Peak1D F1="2.703605" intensity="2.166758e-003" type="0"/>
    <Peak1D F1="2.658904" intensity="2.305530e-003" type="0"/>
    <Peak1D F1="2.605741" intensity="6.367655e-003" type="0"/>
    <Peak1D F1="2.586242" intensity="5.194335e-003" type="0"/>
    <Peak1D F1="2.525727" intensity="3.141413e-003" type="0"/>
    <Peak1D F1="2.458946" intensity="1.269830e-002" type="0"/>
    <Peak1D F1="2.439955" intensity="3.206922e-002" type="0"/>
    <Peak1D F1="2.421117" intensity="3.616939e-002" type="0"/>
    <Peak1D F1="2.402288" intensity="1.987777e-002" type="0"/>
    <Peak1D F1="2.380672" intensity="1.185552e-002" type="0"/>
    <Peak1D F1="2.342601" intensity="3.196207e-002" type="0"/>
    <Peak1D F1="2.301919" intensity="1.738842e+000" type="0"/>
    <Peak1D F1="2.283104" intensity="5.238037e+000" type="0"/>
    <Peak1D F1="2.264301" intensity="5.435620e+000" type="0"/>
    <Peak1D F1="2.245525" intensity="1.960841e+000" type="0"/>
    <Peak1D F1="2.228188" intensity="1.129875e-001" type="0"/>
    <Peak1D F1="2.148448" intensity="1.313705e-002" type="0"/>
    <Peak1D F1="2.141408" intensity="1.756781e-002" type="0"/>
    <Peak1D F1="2.122101" intensity="3.226517e-002" type="0"/>
    <Peak1D F1="2.103589" intensity="3.354372e-002" type="0"/>
    <Peak1D F1="2.084995" intensity="1.453269e-002" type="0"/>
    <Peak1D F1="2.041152" intensity="1.324761e-002" type="0"/>
    <Peak1D F1="2.031778" intensity="1.471425e-002" type="0"/>
    <Peak1D F1="2.017789" intensity="1.939560e-002" type="0"/>
    <Peak1D F1="1.999869" intensity="2.141340e-002" type="0"/>
    <Peak1D F1="1.979764" intensity="2.081568e-002" type="0"/>
    <Peak1D F1="1.961720" intensity="2.459084e-002" type="0"/>
    <Peak1D F1="1.945607" intensity="2.166937e-002" type="0"/>
    <Peak1D F1="1.932427" intensity="1.859174e-002" type="0"/>
    <Peak1D F1="1.915996" intensity="1.511230e-002" type="0"/>
    <Peak1D F1="1.894631" intensity="1.047544e-002" type="0"/>
    <Peak1D F1="1.875710" intensity="8.769020e-003" type="0"/>
    <Peak1D F1="1.699740" intensity="7.307935e-002" type="0"/>
    <Peak1D F1="1.583407" intensity="1.558649e-002" type="0"/>
    <Peak1D F1="1.495924" intensity="1.189464e-002" type="0"/>
    <Peak1D F1="1.469248" intensity="1.642024e-002" type="0"/>
    <Peak1D F1="1.451531" intensity="3.057368e-002" type="0"/>
    <Peak1D F1="1.430693" intensity="7.070751e-002" type="0"/>
    <Peak1D F1="1.426196" intensity="5.574096e-002" type="0"/>
    <Peak1D F1="1.412623" intensity="3.809033e-002" type="0"/>
    <Peak1D F1="1.394073" intensity="2.429458e-002" type="0"/>
    <Peak1D F1="1.369936" intensity="5.154509e-002" type="0"/>
    <Peak1D F1="1.357795" intensity="2.517243e-002" type="0"/>
    <Peak1D F1="1.340372" intensity="4.943147e-002" type="0"/>
    <Peak1D F1="1.331361" intensity="6.255426e-002" type="0"/>
    <Peak1D F1="1.322250" intensity="7.217432e-002" type="0"/>
    <Peak1D F1="1.305570" intensity="1.090126e-001" type="0"/>
    <Peak1D F1="1.286433" intensity="1.694384e-001" type="0"/>
    <Peak1D F1="1.267479" intensity="1.616673e-001" type="0"/>
    <Peak1D F1="1.254641" intensity="2.622956e-001" type="0"/>
    <Peak1D F1="1.215521" intensity="4.457791e-002" type="0"/>
    <Peak1D F1="1.204916" intensity="4.584458e-002" type="0"/>
    <Peak1D F1="1.196115" intensity="6.353279e-002" type="0"/>
    <Peak1D F1="1.149734" intensity="6.231940e+000" type="0"/>
    <Peak1D F1="1.130939" intensity="1.196020e+001" type="0"/>
    <Peak1D F1="1.112117" intensity="5.850554e+000" type="0"/>
    <Peak1D F1="1.038027" intensity="3.290287e-002" type="0"/>
    <Peak1D F1="0.990118" intensity="4.933696e-002" type="0"/>
    <Peak1D F1="0.971262" intensity="7.747359e-002" type="0"/>
    <Peak1D F1="0.952414" intensity="4.260428e-002" type="0"/>
    <Peak1D F1="0.915774" intensity="8.466116e-002" type="0"/>
    <Peak1D F1="0.897525" intensity="1.641524e-001" type="0"/>
    <Peak1D F1="0.879756" intensity="1.202812e-001" type="0"/>
    <Peak1D F1="0.861754" intensity="4.142967e-002" type="0"/>
    <Peak1D F1="0.855495" intensity="4.442321e-002" type="0"/>
    <Peak1D F1="0.836259" intensity="3.019906e-002" type="0"/>
    <Peak1D F1="0.777702" intensity="5.062595e-003" type="0"/>
    <Peak1D F1="0.712137" intensity="3.204424e-003" type="0"/>
    <Peak1D F1="0.660574" intensity="1.841648e-003" type="0"/>
    <Peak1D F1="0.652855" intensity="1.659297e-003" type="0"/>
    <Peak1D F1="0.601238" intensity="1.486400e-003" type="0"/>
    <Peak1D F1="0.145825" intensity="5.567763e-003" type="0"/>
    <Peak1D F1="0.069177" intensity="2.910374e-002" type="0"/>
    <Peak1D F1="-0.000147" intensity="1.169584e+000" type="0"/>
    <Peak1D F1="-0.077893" intensity="1.616800e-003" type="0"/>
    <Peak1D F1="-0.149036" intensity="5.843313e-003" type="0"/>
    <Peak1D F1="-2.337024" intensity="1.620546e-003" type="0"/>
    <Peak1D F1="-2.692379" intensity="1.590176e-003" type="0"/>
  </PeakList1D>
</PeakList>
