# Supplementary material for: Enantioselective Rh(I)-Catalyzed C–H Arylation of Ferroceneformaldehydes
Source: ACS Cent Sci. 2023 Sep 28;9(11):2036–43. doi: 10.1021/acscentsci.3c00748 (PMC10683487; doi:10.1021/acscentsci.3c00748)
Supplement: Supplementary file 3 — oc3c00748_si_003.zip [file oc3c00748_si_003.zip › NMR fid files/1h/1h-C/1/acqu]

##TITLE= Parameter file, TopSpin 3.5 pl 6
##JCAMPDX= 5.0
##DATATYPE= Parameter Values
##NPOINTS= 14	$$ modification sequence number
##ORIGIN= Bruker BioSpin GmbH
##OWNER= nmr
$$ 2022-11-17 16:54:41.155 +0800  nmr@NMRPC_10251676
$$ D:/data/omc/nmr/LCX-24-Bu-sub-C/1/acqu
$$ process C:\Bruker\TopSpin3.5pl6\prog\mod\shimcntl.exe
##$ACQT0= 0
##$AMP= (0..31)
100 100 100 100 100 100 100 100 100 100 100 100 100 100 100 100 100 100
100 100 100 100 100 100 100 100 100 100 100 100 100 100
##$AMPCOIL= (0..19)
0 0 0 0 0 0 0 0 0 0 0 0 0 0 0 0 0 0 0 0
##$ANAVPT= 1
##$AQSEQ= 0
##$AQ_mod= 3
##$AUNM= <au_zg>
##$AUTOPOS= <6 >
##$BF1= 100.60522502
##$BF2= 400.1
##$BF3= 100.60522502
##$BF4= 100.60522502
##$BF5= 100.60522502
##$BF6= 100.60522502
##$BF7= 100.60522502
##$BF8= 100.60522502
##$BWFAC= (0..63)
0 0 0 0 0 0 0 0 0 0 0 0 0 0 0 0 0 0 0 0 0 0 0 0 0 0 0 0 0 0 0 0 0 0 0 0
0 0 0 0 0 0 0 0 0 0 0 0 0 0 0 0 0 0 0 0 0 0 0 0 0 0 0 0
##$BYTORDA= 0
##$CAGPARS= (0..11)
0 0 0 0 0 0 0 0 0 0 0 0
##$CHEMSTR= <none>
##$CNST= (0..63)
1 1 1 1 1 1 1 1 1 1 1 1 1 1 1 1 1 1 1 1 1 1 1 1 1 1 1 1 1 1 1 1 1 1 1 1
1 1 1 1 1 1 1 1 1 1 1 1 1 1 1 1 1 1 1 1 1 1 1 1 1 1 1 1
##$CPDPRG= (0..8)
<> <> <waltz16> <> <> <> <> <> <>
##$D= (0..63)
0 1 0 0 0 0 0 0 0 0 0 0 0 0 0 0 0.0002 0 0 0 0 0 0 0 0 0 0 0 0 0 0 0 0
0 0 0 0 0 0 0 0 0 0 0 0 0 0 0 0 0 0 0 0 0 0 0 0 0 0 0 0 0 0 0
##$DATE= 0
##$DE= 6.5
##$DECBNUC= <off>
##$DECIM= 560
##$DECNUC= <off>
##$DECSTAT= 4
##$DIGMOD= 1
##$DIGTYP= 12
##$DQDMODE= 0
##$DR= 21
##$DS= 4
##$DSPFIRM= 0
##$DSPFVS= 0
##$DTYPA= 0
##$EXP= <C_-50--300ppm>
##$FCUCHAN= (0..9)
0 1 2 0 0 0 0 0 0 0
##$FL1= 0
##$FL2= 0
##$FL3= 0
##$FL4= 0
##$FN_INDIRECT= (0..7)
0 0 0 0 0 0 0 0
##$FOV= 0
##$FQ1LIST= <>
##$FQ2LIST= <>
##$FQ3LIST= <>
##$FQ4LIST= <>
##$FQ5LIST= <>
##$FQ6LIST= <>
##$FQ7LIST= <>
##$FQ8LIST= <>
##$FRQLO3= 0
##$FRQLO3N= 0
##$FS= (0..7)
83 83 83 83 83 83 83 83
##$FTLPGN= 0
##$FW= 4032000
##$FnILOOP= 0
##$FnMODE= 0
##$FnTYPE= 0
##$GPNAM= (0..31)
<> <> <> <> <> <> <> <> <> <> <> <> <> <> <> <> <> <> <> <> <> <> <> <>
<> <> <> <> <> <> <> <>
##$GPX= (0..31)
0 0 0 0 0 0 0 0 0 0 0 0 0 0 0 0 0 0 0 0 0 0 0 0 0 0 0 0 0 0 0 0
##$GPY= (0..31)
0 0 0 0 0 0 0 0 0 0 0 0 0 0 0 0 0 0 0 0 0 0 0 0 0 0 0 0 0 0 0 0
##$GPZ= (0..31)
0 0 0 0 0 0 0 0 0 0 0 0 0 0 0 0 0 0 0 0 0 0 0 0 0 0 0 0 0 0 0 0
##$GRDPROG= <>
##$GRPDLY= -1
##$HDDUTY= 20
##$HDRATE= 1
##$HGAIN= (0..3)
0 0 0 0
##$HL1= 0
##$HL2= 0
##$HL3= 0
##$HL4= 0
##$HOLDER= 6
##$HPMOD= (0..7)
0 0 0 0 0 0 0 0
##$HPPRGN= 0
##$IN= (0..63)
0 0 0 0 0 0 0 0 0 0 0 0 0 0 0 0 0 0 0 0 0 0 0 0 0 0 0 0 0 0 0 0 0 0 0 0
0 0 0 0 0 0 0 0 0 0 0 0 0 0 0 0 0 0 0 0 0 0 0 0 0 0 0 0
##$INF= (0..7)
0 0 0 0 0 0 0 0
##$INP= (0..63)
0 0 0 0 0 0 0 0 0 0 0 0 0 0 0 0 0 0 0 0 0 0 0 0 0 0 0 0 0 0 0 0 0 0 0 0
0 0 0 0 0 0 0 0 0 0 0 0 0 0 0 0 0 0 0 0 0 0 0 0 0 0 0 0
##$INSTRUM= <>
##$INTEGFAC= (0..63)
0 0 0 0 0 0 0 0 0 0 0 0 0 0 0 0 0 0 0 0 0 0 0 0 0 0 0 0 0 0 0 0 0 0 0 0
0 0 0 0 0 0 0 0 0 0 0 0 0 0 0 0 0 0 0 0 0 0 0 0 0 0 0 0
##$L= (0..31)
1 1 1 1 1 1 1 1 1 1 1 1 1 1 1 1 1 1 1 1 1 1 1 1 1 1 1 1 1 1 1 1
##$LFILTER= 10
##$LGAIN= -10
##$LINPSTP= 0
##$LOCKED= no
##$LOCKFLD= 0
##$LOCKGN= 0
##$LOCKPOW= -20
##$LOCKPPM= 0
##$LOCNUC= <2H>
##$LOCPHAS= 0
##$LOCSHFT= no
##$LOCSW= 0
##$LTIME= 0.1
##$MASR= 4200
##$MASRLST= <masrlst>
##$MULEXPNO= (0..15)
0 0 0 0 0 0 0 0 0 0 0 0 0 0 0 0
##$NBL= 1
##$NC= 0
##$NLOGCH= 1
##$NOVFLW= 0
##$NS= 300
##$NUC1= <13C>
##$NUC2= <1H>
##$NUC3= <off>
##$NUC4= <off>
##$NUC5= <off>
##$NUC6= <off>
##$NUC7= <off>
##$NUC8= <off>
##$NUCLEUS= <off>
##$NUSLIST= <automatic>
##$NusAMOUNT= 25
##$NusFPNZ= no
##$NusJSP= 0
##$NusSEED= 54321
##$NusSPTYPE= 0
##$NusT2= 1
##$NusTD= 0
##$O1= 12575.6531275
##$O2= 1600.4
##$O3= 10060.523
##$O4= 10060.523
##$O5= 10060.523
##$O6= 10060.523
##$O7= 10060.523
##$O8= 10060.523
##$OVERFLW= 0
##$P= (0..63)
10 10 20 10 20 16.5 25 50 525 30 60 40000 40000 2000 0 0 1000 2000 500
600 2500 0 0 0 1000 0 500 10 1000 2000 0 0 5550 0 0 0 80000 0 0 2550 4000
0 0 10000 1110 0 40000 1575 3000 0 0 0 0 0 0 0 0 0 0 0 0 0 0 2100
##$PACOIL= (0..15)
2 3 1 0 0 0 0 0 0 0 0 0 0 0 0 0
##$PAPS= 0
##$PARMODE= 0
##$PCPD= (0..9)
0 80 90 0 0 0 0 0 0 0
##$PEXSEL= (0..9)
1 1 1 1 1 1 1 1 1 1
##$PHCOR= (0..31)
0 0 0 0 0 0 0 0 0 0 0 0 0 0 0 0 0 0 0 0 0 0 0 0 0 0 0 0 0 0 0 0
##$PHLIST= <>
##$PHP= 2
##$PH_ref= 0
##$PL= (0..63)
120 120 120 120 120 120 120 120 120 120 120 120 120 120 120 120 120 120
120 120 120 120 120 120 120 120 120 120 120 120 120 120 120 120 120 120
120 120 120 120 120 120 120 120 120 120 120 120 120 120 120 120 120 120
120 120 120 120 120 120 120 120 120 120
##$PLSTEP= 0.1
##$PLSTRT= -6
##$PLW= (0..63)
0 83.993 17.037 0 0 0 0 0 0 0 13.439 0.53756 0.21034 0.1058 0 1.893 0 0
83.993 1.3124 0 6.815e-005 0 0 0.0010904 0 0.052585 0 0 13.439 0.21034
0.84136 0 0 0 0 0 0 0 0 0 0 0 0 0 0 0 0 0 0 0 0 0 0 0 0 0 0 0 0 0 0 0 0
##$PLWMAX= (0..7)
0 0 0 0 0 0 0 0
##$PQPHASE= 0
##$PQSCALE= 1
##$PR= 1
##$PRECHAN= (0..15)
-1 2 0 1 -1 -1 -1 -1 -1 -1 -1 -1 -1 -1 -1 -1
##$PRGAIN= 0
##$PROBHD= <>
##$PULPROG= <zgpg30>
##$PW= 0
##$PYNM= <>
##$ProjAngle= 0
##$QNP= 0
##$RD= 0
##$RECCHAN= (0..15)
0 1 0 0 0 0 0 0 0 0 0 0 0 0 0 0
##$RECPH= 0
##$RECPRE= (0..15)
-1 2 -1 -1 -1 -1 -1 -1 -1 -1 -1 -1 -1 -1 -1 -1
##$RECPRFX= (0..15)
1 0 0 0 0 0 0 0 0 0 0 0 0 0 0 0
##$RECSEL= (0..15)
0 1 0 0 0 0 0 0 0 0 0 0 0 0 0 0
##$RG= 203
##$RO= 20
##$RSEL= (0..15)
0 1 2 0 0 0 0 0 0 0 0 0 0 0 0 0
##$S= (0..7)
83 83 83 83 83 83 83 83
##$SELREC= (0..9)
0 0 0 0 0 0 0 0 0 0
##$SFO1= 100.617800673128
##$SFO2= 400.1016004
##$SFO3= 100.615285543
##$SFO4= 100.615285543
##$SFO5= 100.615285543
##$SFO6= 100.615285543
##$SFO7= 100.615285543
##$SFO8= 100.615285543
##$SOLVENT= <CDCl3>
##$SOLVOLD= <off>
##$SP= (0..63)
120 120 120 120 120 120 120 120 120 120 120 120 120 120 120 120 120 120
120 120 120 120 120 120 120 120 120 120 120 120 120 120 120 120 120 120
120 120 120 120 120 120 120 120 120 120 120 120 120 120 120 120 120 120
120 120 120 120 120 120 120 120 120 120
##$SPECTR= 0
##$SPINCNT= 0
##$SPNAM= (0..63)
<> <Q5.1000> <Q3_surbop.1> <0.0> <Eburp2tr.1000> <Crp60comp.4> <Crp60,0.5,20.1>
<Sinc1.1000> <Crp60,0.5,20.1> <> <Crp60comp.4> <Crp60comp.4> <> <> <Eburp2.1000>
<> <> <> <0.0> <Q5tr_sebop.1> <Q5tr_sebop.1> <Q5tr_sebop.1> <Q5tr_sebop.1>
<> <> <> <Gaus1_180r.1000> <> <> <Q5tr.1000> <Q3_surbop.1> <Reburp.1000>
<Q3.1000> <> <Q3_surbop.1> <Q3_surbop.1> <Q5.1000> <> <> <> <> <Crp60,0.5,20.1>
<> <> <> <> <> <> <> <> <> <> <> <> <> <> <> <> <> <> <> <> <> <>
##$SPOAL= (0..63)
0.5 1 0.5 0.5 0 0.5 0.5 0.5 0.5 0.5 0.5 0.5 0.5 0.5 1 0.5 0.5 0.5 0.5 0
0 0 0 0.5 0.5 0.5 0.5 0.5 0.5 0 0.5 0.5 0.5 0.5 0.5 0.5 1 0.5 0.5 0.5 0.5
0.5 0.5 0.5 0.5 0.5 0.5 0.5 0.5 0.5 0.5 0.5 0.5 0.5 0.5 0.5 0.5 0.5 0.5
0.5 0.5 0.5 0.5 0.5
##$SPOFFS= (0..63)
0 0 0 0 0 0 0 0 0 0 0 0 0 0 0 0 0 0 0 0 0 0 0 0 0 0 0 0 0 0 0 0 0 0 0 0
0 0 0 0 0 0 0 0 0 0 0 0 0 0 0 0 0 0 0 0 0 0 0 0 0 0 0 0
##$SPPEX= (0..63)
0 0 0 0 0 0 0 0 0 0 0 0 0 0 0 0 0 0 0 0 0 0 0 0 0 0 0 0 0 0 0 0 0 0 0 0
0 0 0 0 0 0 0 0 0 0 0 0 0 0 0 0 0 0 0 0 0 0 0 0 0 0 0 0
##$SPW= (0..63)
0 0.0017667 0.0014465 0 0.070347 12.833 0 0.0049127 12.833 0 12.833 12.833
0 0 0.070347 0 0 0 0 11.11447 17.27708 8.067172 43.50559 0 0 0 6.2861e-006
0 0 0.091771 1.8784 0.24261 0.00297 0 0.93299 0.0014465 0.31409 0 0 0 0
12.833 0 0 0 0 0 0 0 0 0 0 0 0 0 0 0 0 0 0 0 0 0 0
##$SUBNAM= (0..9)
<> <> <> <> <> <> <> <> <> <>
##$SW= 354.94997381536
##$SWIBOX= (0..19)
0 1 2 0 0 0 0 0 0 0 0 0 0 0 0 0 0 0 0 0
##$SW_h= 35714.2857142857
##$SWfinal= 0
##$SigLockShift= 0
##$TD= 92852
##$TD0= 1
##$TD_INDIRECT= (0..7)
0 0 0 0 0 0 0 0
##$TDav= 0
##$TE= 300
##$TE1= 300
##$TE2= 300
##$TE3= 300
##$TE4= 300
##$TEG= 300
##$TE_MAGNET= 300
##$TE_PIDX= 0
##$TE_STAB= (0..9)
0 0 0 0 0 0 0 0 0 0
##$TL= (0..7)
120 120 120 120 120 120 120 120
##$TOTROT= (0..63)
0 0 0 0 0 0 0 0 0 0 0 0 0 0 0 0 0 0 0 0 0 0 0 0 0 0 0 0 0 0 0 0 0 0 0 0
0 0 0 0 0 0 0 0 0 0 0 0 0 0 0 0 0 0 0 0 0 0 0 0 0 0 0 0
##$TUBE_TYPE= <>
##$USERA1= <>
##$USERA2= <>
##$USERA3= <>
##$USERA4= <>
##$USERA5= <>
##$V9= 5
##$VALIDCODE= 0
##$VALIST= <>
##$VCLIST= <>
##$VDLIST= <>
##$VPLIST= <>
##$VTLIST= <>
##$WBST= 1024
##$WBSW= 4
##$XGAIN= (0..3)
0 0 0 0
##$XL= 0
##$YL= 0
##$YMAX_a= 0
##$YMIN_a= 0
##$ZGOPTNS= <>
##$ZL1= 120
##$ZL2= 120
##$ZL3= 120
##$ZL4= 120
##END=
