# Supplementary material for: Enantioselective Rh(I)-Catalyzed C–H Arylation of Ferroceneformaldehydes
Source: ACS Cent Sci. 2023 Sep 28;9(11):2036–43. doi: 10.1021/acscentsci.3c00748 (PMC10683487; doi:10.1021/acscentsci.3c00748)
Supplement: Supplementary file 3 — oc3c00748_si_003.zip [file oc3c00748_si_003.zip › NMR fid files/1h/1h-C/1/pdata/1/auditp.txt]

##TITLE= Audit trail, TopSpin 3.5 pl 6
##JCAMPDX= 5.01
##ORIGIN= Bruker BioSpin GmbH
##OWNER= nmr
$$ D:/data/omc/nmr/LCX-24-Bu-sub-C/1/pdata/1/auditp.txt
##AUDIT TRAIL=  $$ (NUMBER, WHEN, WHO, WHERE, PROCESS, VERSION, WHAT)
(   1,<2022-11-17 16:54:41.296 +0800>,<nmr>,<NMRPC_10251676>,<go4>,<TopSpin 3.5.6>,
      <created by zg
	started at 2022-11-17 16:42:40.340 +0800,
	POWCHK enabled, PULCHK disabled,
       configuration hash MD5:
       B3 C5 18 0C 89 FB 16 A6 6C B4 AB E3 B5 2E 6E 29
       data hash MD5: 92852
       92 6A DB 85 33 3C 21 97 32 E6 FA 4A 81 8E 62 76>)
(   2,<2022-11-17 16:54:41.327 +0800>,<nmr>,<NMRPC_10251676>,<audit>,<TopSpin 3.5.6>,
      <user comment:
       ICON-NMR User ID: omc
       data hash MD5: 92852
       92 6A DB 85 33 3C 21 97 32 E6 FA 4A 81 8E 62 76>)
(   3,<2022-11-17 16:54:41.810 +0800>,<nmr>,<NMRPC_10251676>,<proc1d>,<TopSpin 3.5.6>,
      <Start of raw data processing
       ef LB = 1 FT_mod = 6 PKNL = 1 SI = 32K 
       data hash MD5: 32K
       CA B3 84 F8 E9 6C 1E D5 C7 D3 37 48 30 E4 3F 33>)
(   4,<2022-11-17 16:54:41.904 +0800>,<nmr>,<NMRPC_10251676>,<proc1d>,<TopSpin 3.5.6>,
      <apk 
       data hash MD5: 32K
       D9 6B B9 AE EB 6C 03 C5 17 51 35 82 CC 9B 00 7F>)
(   5,<2022-11-17 16:54:41.966 +0800>,<nmr>,<NMRPC_10251676>,<proc1d>,<TopSpin 3.5.6>,
      <abs ABSG = 5 
       data hash MD5: 32K
       CC E7 79 E4 A0 8D 43 DF 68 37 FC BF 5B 2E 87 96>)
##END=

$$ hash MD5
$$ 1C 39 CB 6B 54 D4 A8 90 33 61 D7 DC F4 C5 3E 18
