# Supplementary material for: Enantioselective Rh(I)-Catalyzed C–H Arylation of Ferroceneformaldehydes
Source: ACS Cent Sci. 2023 Sep 28;9(11):2036–43. doi: 10.1021/acscentsci.3c00748 (PMC10683487; doi:10.1021/acscentsci.3c00748)
Supplement: Supplementary file 3 — oc3c00748_si_003.zip [file oc3c00748_si_003.zip › NMR fid files/1h/1h-C/1/pdata/1/intrng]

P 0
193.695673   193.294831
91.805970   91.502630
79.715709   79.423202
77.646497   76.400637
74.103921   73.638077
70.355506   69.553822
69.542989   68.394630
33.391374   33.023032
28.895443   28.494601
22.785311   22.156964
14.150958   13.739282
