# Supplementary material for: Enantioselective Rh(I)-Catalyzed C–H Arylation of Ferroceneformaldehydes
Source: ACS Cent Sci. 2023 Sep 28;9(11):2036–43. doi: 10.1021/acscentsci.3c00748 (PMC10683487; doi:10.1021/acscentsci.3c00748)
Supplement: Supplementary file 3 — oc3c00748_si_003.zip [file oc3c00748_si_003.zip › NMR fid files/1h/1h-C/1/pdata/1/parm.txt]

Current Data Parameters
NAME     LCX-24-Bu-sub-C              
EXPNO                 1              
PROCNO                1              

F2 - Acquisition Parameters
Date_          20221117              
Time              16.54 h            
INSTRUM           spect              
PROBHD   Z116098_0643 (              
PULPROG          zgpg30              
TD                92852              
SOLVENT           CDCl3              
NS                  300              
DS                    4              
SWH           35714.285 Hz           
FIDRES         0.769273 Hz           
AQ            1.2999279 sec          
RG               197.05              
DW               14.000 usec         
DE                 6.50 usec         
TE                298.1 K            
D1           1.00000000 sec          
D11          0.03000000 sec          
TD0                   1              
SFO1        100.6178007 MHz          
NUC1                13C              
P1                10.00 usec         
PLW1        83.99299622 W            
SFO2        400.1016004 MHz          
NUC2                 1H              
CPDPRG[2        waltz16              
PCPD2             90.00 usec         
PLW2        17.03700066 W            
PLW12        0.21033999 W            
PLW13        0.10580000 W            

F2 - Processing parameters
SI                32768              
SF          100.6052250 MHz          
WDW                  EM              
SSB      0              
LB                 1.00 Hz           
GB       0              
PC                 1.40              
