# Supplementary material for: Enantioselective Rh(I)-Catalyzed C–H Arylation of Ferroceneformaldehydes
Source: ACS Cent Sci. 2023 Sep 28;9(11):2036–43. doi: 10.1021/acscentsci.3c00748 (PMC10683487; doi:10.1021/acscentsci.3c00748)
Supplement: Supplementary file 3 — oc3c00748_si_003.zip [file oc3c00748_si_003.zip › NMR fid files/1h/1h-C/1/pdata/1/peaklist.xml]

<?xml version="1.0" encoding="UTF-8"?>
<PeakList>
  <PeakList1D>
    <PeakList1DHeader creator="nmr" date="2022-11-17T16:54:41.982+08:00" expNo="1" name="LCX-24-Bu-sub-C" owner="" procNo="1" source="D:/data/omc/nmr">
      <PeakPickDetails>F1=302.497192ppm, F2=-52.497150ppm, MI=0.00cm, MAXI=10000.00cm, PC=1.400
      </PeakPickDetails>
    </PeakList1DHeader>
    <Peak1D F1="193.473602" intensity="6.362854e+000" type="0"/>
    <Peak1D F1="91.648628" intensity="2.602149e+000" type="0"/>
    <Peak1D F1="79.559509" intensity="1.897547e+000" type="0"/>
    <Peak1D F1="77.388016" intensity="8.910181e+000" type="0"/>
    <Peak1D F1="77.274048" intensity="3.669296e-001" type="0"/>
    <Peak1D F1="77.068703" intensity="9.313201e+000" type="0"/>
    <Peak1D F1="76.752075" intensity="9.377204e+000" type="0"/>
    <Peak1D F1="73.848404" intensity="1.342294e+001" type="0"/>
    <Peak1D F1="70.305336" intensity="2.044258e-001" type="0"/>
    <Peak1D F1="70.100708" intensity="1.275616e+001" type="0"/>
    <Peak1D F1="69.699821" intensity="1.468371e+001" type="0"/>
    <Peak1D F1="68.800720" intensity="1.500000e+001" type="0"/>
    <Peak1D F1="33.222713" intensity="7.488106e+000" type="0"/>
    <Peak1D F1="28.706957" intensity="6.741217e+000" type="0"/>
    <Peak1D F1="22.477316" intensity="7.393681e+000" type="0"/>
    <Peak1D F1="13.939682" intensity="8.080011e+000" type="0"/>
  </PeakList1D>
</PeakList>
